# Supplementary material for: Global identification of hnRNP A1 binding sites for SSO-based splicing modulation
Source: BMC Biol. 2016 Jul 5;14:54. doi: 10.1186/s12915-016-0279-9 (PMC4932749; doi:10.1186/s12915-016-0279-9)
Supplement: Additional file 4: — Lists of hnRNP A1 iCLIP binding peaks, hnRNP A1 iCLIP binding peaks in cassette exons including 50 bp in flanking introns, and gene expression and exon usage changes after hnRNP A1 knockdown in HeLa cells (FDR <0.1). In addition, a list of the genes with hnRNP A1 binding peaks in cassette exons including 50 bp in flanking introns present in the Orphanet, ClinVar (Pathogenic LoF), or Developmental Disorders (DDG2P) databases (NCBI). The complete output from the RNA sequencing and iCLIP analysis can be found in the ArrayExpress database (https://www.ebi.ac.uk/arrayexpress/) under accession number E-MTAB-3612. (XLSX 2197 kb) [file 12915_2016_279_MOESM4_ESM.xlsx]

## Sheet: hnRNP A1 Binding Peaks
hnRNP A1 binding peaks
	hg19-position
chromosome	Start	End	Ensembl ID	FDR	Strand
chr1	890432	890455	ENSG00000188976	0.0309624	-
chr1	892983	893018	ENSG00000188976	0.00183977	-
chr1	893201	893243	ENSG00000188976	0.00222124	-
chr1	893383	893406	ENSG00000188976	0.0309624	-
chr1	972806	972834	ENSG00000188157	0.0279301	+
chr1	974277	974309	ENSG00000188157	0.00119436	+
chr1	974413	974462	ENSG00000188157	0.00164422	+
chr1	1033394	1033410	ENSG00000131591	0.00598123	-
chr1	1036288	1036321	ENSG00000131591	0.00918178	-
chr1	1042750	1042777	ENSG00000131591	0.00794277	-
chr1	1044816	1044858	ENSG00000131591	0.11581	-
chr1	1047285	1047311	ENSG00000131591	0.0077482	-
chr1	1047565	1047594	ENSG00000131591	0.00834202	-
chr1	1049675	1049690	ENSG00000131591	0.0271354	-
chr1	1196227	1196249	ENSG00000160087	0.00742941	-
chr1	1205420	1205442	ENSG00000160087	0.0327089	-
chr1	1251957	1251985	ENSG00000127054	0.0260375	-
chr1	1271100	1271121	ENSG00000107404	0.0217898	-
chr1	1322221	1322243	ENSG00000221978	0.0418441	-
chr1	1326385	1326416	ENSG00000221978	4.10309e-11	-
chr1	1326427	1326443	ENSG00000221978	345212	-
chr1	1326573	1326605	ENSG00000221978	2.02242e-19	-
chr1	1327151	1327193	ENSG00000221978	3.59022e-15	-
chr1	1327358	1327395	ENSG00000221978	0.000996541	-
chr1	1327549	1327563	ENSG00000221978	0.00337313	-
chr1	1481631	1481663	ENSG00000160075	0.00648282	-
chr1	1494936	1494958	ENSG00000160075	0.0285214	-
chr1	1498583	1498612	ENSG00000160075	0.0013677	-
chr1	1498588	1498610	ENSG00000215791	0.012577	-
chr1	1499416	1499469	ENSG00000160075	134551	-
chr1	1499420	1499459	ENSG00000215791	1.02492e+06	-
chr1	1692472	1692499	ENSG00000008130	0.00102305	-
chr1	1697678	1697699	ENSG00000008130	0.0233024	-
chr1	1703130	1703167	ENSG00000008130	0.000196772	-
chr1	1704077	1704100	ENSG00000008130	0.0254533	-
chr1	1716802	1716825	ENSG00000078369	0.00999994	-
chr1	1781192	1781211	ENSG00000078369	0.0366648	-
chr1	1794944	1794969	ENSG00000078369	0.0107399	-
chr1	1795257	1795278	ENSG00000078369	0.0388164	-
chr1	1799445	1799467	ENSG00000078369	0.0399187	-
chr1	1801975	1801997	ENSG00000078369	0.0399187	-
chr1	1809514	1809545	ENSG00000078369	188567	-
chr1	1810197	1810218	ENSG00000078369	0.0388164	-
chr1	1815292	1815319	ENSG00000078369	7.34701e+06	-
chr1	1818063	1818085	ENSG00000078369	93702.5	-
chr1	1818602	1818627	ENSG00000078369	0.0022506	-
chr1	1819005	1819034	ENSG00000078369	8.27388e+06	-
chr1	1819667	1819697	ENSG00000078369	0.00278639	-
chr1	1820728	1820754	ENSG00000078369	1.34508	-
chr1	1820860	1820873	ENSG00000078369	0.0306329	-
chr1	2166144	2166177	ENSG00000157933	0.0083256	+
chr1	2170556	2170593	ENSG00000157933	0.00182219	+
chr1	2180200	2180228	ENSG00000157933	0.00746621	+
chr1	2182022	2182049	ENSG00000157933	0.0322791	+
chr1	2182651	2182674	ENSG00000157933	0.0301195	+
chr1	2190804	2190827	ENSG00000157933	0.00667055	+
chr1	2197494	2197520	ENSG00000157933	0.00135637	+
chr1	2211309	2211331	ENSG00000157933	0.029548	+
chr1	2223317	2223355	ENSG00000157933	0.00186986	+
chr1	2311161	2311185	ENSG00000116151	0.0205034	-
chr1	2324094	2324144	ENSG00000157916	13030.6	+
chr1	2324749	2324767	ENSG00000157916	0.0356628	+
chr1	3655836	3655861	ENSG00000227372	0.00623303	-
chr1	3656707	3656732	ENSG00000227372	0.0285937	-
chr1	6130390	6130413	ENSG00000069424	0.0046439	+
chr1	6258057	6258079	ENSG00000116251	0.0280181	-
chr1	6258158	6258216	ENSG00000116251	146815	-
chr1	6258292	6258321	ENSG00000116251	0.000215407	-
chr1	6258479	6258511	ENSG00000116251	0.00740216	-
chr1	6258606	6258629	ENSG00000116251	0.0284595	-
chr1	6258648	6258700	ENSG00000116251	145.588	-
chr1	6258995	6259020	ENSG00000116251	0.00645028	-
chr1	6259103	6259154	ENSG00000116251	138.285	-
chr1	6272849	6272871	ENSG00000158286	0.00124136	+
chr1	6285210	6285233	ENSG00000116237	0.0256719	-
chr1	6584283	6584311	ENSG00000162408	0.00603488	-
chr1	6609463	6609506	ENSG00000162408	0.000244787	-
chr1	6706312	6706335	ENSG00000007923	0.0287909	-
chr1	6710617	6710643	ENSG00000007923	0.00125159	-
chr1	6710978	6711003	ENSG00000007923	0.00655539	-
chr1	6711326	6711348	ENSG00000007923	0.00615896	-
chr1	6712560	6712586	ENSG00000007923	0.0301916	-
chr1	6721252	6721275	ENSG00000007923	0.0287909	-
chr1	6748608	6748629	ENSG00000007923	0.0278791	-
chr1	6758316	6758358	ENSG00000007923	0.0383321	-
chr1	6759900	6759926	ENSG00000007923	0.0301916	-
chr1	6850603	6850626	ENSG00000171735	0.0215707	+
chr1	6893257	6893279	ENSG00000171735	0.021459	+
chr1	6895816	6895836	ENSG00000171735	0.0212368	+
chr1	6896213	6896237	ENSG00000171735	0.00434788	+
chr1	6902989	6903006	ENSG00000171735	0.020906	+
chr1	6904780	6904801	ENSG00000171735	0.0213477	+
chr1	6910232	6910266	ENSG00000171735	0.0228225	+
chr1	6912104	6912125	ENSG00000171735	0.0213477	+
chr1	6915041	6915094	ENSG00000171735	1.90008e+06	+
chr1	6929677	6929694	ENSG00000171735	0.020906	+
chr1	6933768	6933793	ENSG00000171735	0.0217951	+
chr1	6936820	6936883	ENSG00000171735	257084	+
chr1	7585910	7585915	ENSG00000171735	0.0196148	+
chr1	8025413	8025433	ENSG00000116288	0.0253146	+
chr1	8026357	8026393	ENSG00000116288	0.00129874	+
chr1	8453524	8453547	ENSG00000142599	0.00719222	-
chr1	8573465	8573475	ENSG00000142599	0.0244093	-
chr1	8611489	8611513	ENSG00000142599	0.00737733	-
chr1	8664385	8664413	ENSG00000142599	4.03779e+06	-
chr1	8749013	8749035	ENSG00000142599	0.0312875	-
chr1	8753521	8753551	ENSG00000142599	0.00169767	-
chr1	8807670	8807705	ENSG00000142599	0.00196718	-
chr1	8832339	8832360	ENSG00000142599	0.0299099	-
chr1	8864997	8865022	ENSG00000142599	0.00756574	-
chr1	8871659	8871678	ENSG00000142599	0.0257381	-
chr1	8922767	8922787	ENSG00000074800	0.0111519	-
chr1	8924078	8924143	ENSG00000074800	18327.4	-
chr1	8930855	8930876	ENSG00000074800	0.0176427	-
chr1	8931390	8931440	ENSG00000074800	0.00035173	-
chr1	8933377	8933396	ENSG00000074800	0.0157312	-
chr1	8934920	8934981	ENSG00000074800	558797	-
chr1	8936304	8936356	ENSG00000236269	0.0100649	-
chr1	9232280	9232320	ENSG00000228526	0.00123301	-
chr1	9233169	9233190	ENSG00000228526	0.0244773	-
chr1	9234961	9234985	ENSG00000228526	0.000940817	-
chr1	9235314	9235345	ENSG00000228526	0.00106123	-
chr1	9360139	9360167	ENSG00000171621	0.00690679	+
chr1	9362789	9362813	ENSG00000171621	0.00117772	+
chr1	9368127	9368149	ENSG00000171621	0.0281721	+
chr1	9370982	9371005	ENSG00000171621	0.0286216	+
chr1	9789122	9789153	ENSG00000171603	0.0281196	-
chr1	9824977	9825015	ENSG00000171603	0.00126624	-
chr1	9862601	9862631	ENSG00000171603	0.00600866	-
chr1	9879622	9879649	ENSG00000171603	0.0268586	-
chr1	10007560	10007584	ENSG00000202415	0.00365985	+
chr1	10007560	10007584	ENSG00000173614	0.00511293	+
chr1	10007560	10007584	ENSG00000228150	0.00641236	+
chr1	10093445	10093467	ENSG00000130939	0.028647	+
chr1	10107224	10107254	ENSG00000130939	0.0325771	+
chr1	10109393	10109414	ENSG00000130939	0.0281766	+
chr1	10141000	10141022	ENSG00000130939	0.0259972	+
chr1	10142587	10142616	ENSG00000130939	0.0320695	+
chr1	10159905	10159928	ENSG00000130939	0.00638368	+
chr1	10161342	10161363	ENSG00000130939	0.0281766	+
chr1	10166059	10166127	ENSG00000130939	1.76196e+06	+
chr1	10167117	10167153	ENSG00000130939	0.0357212	+
chr1	10168016	10168040	ENSG00000130939	0.0296015	+
chr1	10176802	10176866	ENSG00000130939	211506	+
chr1	10200938	10200969	ENSG00000130939	0.0330894	+
chr1	10202942	10202964	ENSG00000130939	0.028647	+
chr1	10214524	10214553	ENSG00000130939	0.00651734	+
chr1	10232442	10232462	ENSG00000130939	0.0277109	+
chr1	10338887	10338914	ENSG00000054523	0.00562058	+
chr1	10341231	10341261	ENSG00000054523	0.00586716	+
chr1	10358277	10358301	ENSG00000054523	0.0255456	+
chr1	10360763	10360791	ENSG00000054523	0.0267058	+
chr1	10474303	10474327	ENSG00000142657	0.0275595	+
chr1	10517100	10517130	ENSG00000160049	0.0364744	-
chr1	10610594	10610619	ENSG00000142655	0.0261863	+
chr1	10619279	10619309	ENSG00000142655	0.00598962	+
chr1	10666650	10666655	ENSG00000142655	0.0205246	+
chr1	11082239	11082269	ENSG00000120948	0.00291229	+
chr1	11082314	11082358	ENSG00000120948	0.00506867	+
chr1	11082434	11082479	ENSG00000120948	13.2477	+
chr1	11191025	11191054	ENSG00000198793	0.00549446	-
chr1	11192013	11192044	ENSG00000198793	0.0264688	-
chr1	11212417	11212437	ENSG00000253086	0.0189882	+
chr1	11242454	11242505	ENSG00000198793	0.000225232	-
chr1	11247093	11247118	ENSG00000198793	0.000920449	-
chr1	11265827	11265855	ENSG00000198793	0.00542459	-
chr1	11890407	11890427	ENSG00000011021	0.00543337	+
chr1	12006254	12006275	ENSG00000083444	0.0232306	+
chr1	12483983	12484004	ENSG00000048707	0.0226916	+
chr1	12491952	12491976	ENSG00000048707	0.00475496	+
chr1	12569241	12569276	ENSG00000048707	0.00530353	+
chr1	14080072	14080095	ENSG00000116731	0.00483102	+
chr1	14086612	14086634	ENSG00000116731	0.0233129	+
chr1	15480541	15480565	ENSG00000171729	0.000776052	+
chr1	15972201	15972222	ENSG00000197312	0.0248617	+
chr1	15989410	15989432	ENSG00000197312	0.0288066	+
chr1	15991004	15991030	ENSG00000197312	0.00129054	+
chr1	15992205	15992228	ENSG00000197312	0.0292902	+
chr1	16201870	16201881	ENSG00000065526	0.0231313	+
chr1	16212364	16212386	ENSG00000065526	0.0273751	+
chr1	16212601	16212637	ENSG00000065526	0.00147413	+
chr1	16229244	16229274	ENSG00000065526	0.00684881	+
chr1	16229294	16229316	ENSG00000065526	0.0273751	+
chr1	16238988	16239011	ENSG00000065526	0.0277823	+
chr1	16239321	16239348	ENSG00000065526	0.00647691	+
chr1	16239454	16239478	ENSG00000065526	0.0281932	+
chr1	16579772	16579812	ENSG00000037637	0.00189532	-
chr1	16580073	16580100	ENSG00000037637	0.0317274	-
chr1	16604528	16604549	ENSG00000037637	0.0286648	-
chr1	16617684	16617708	ENSG00000037637	0.0301731	-
chr1	16618784	16618822	ENSG00000037637	4.77752e+06	-
chr1	16648101	16648122	ENSG00000037637	0.0286648	-
chr1	16653301	16653337	ENSG00000037637	0.00862726	-
chr1	16661211	16661237	ENSG00000037637	0.00698597	-
chr1	16663954	16663979	ENSG00000037637	0.0306861	-
chr1	16667199	16667221	ENSG00000037637	0.00639528	-
chr1	16676551	16676573	ENSG00000037637	0.00639528	-
chr1	16676621	16676642	ENSG00000037637	0.00625327	-
chr1	16695377	16695442	ENSG00000055070	311464	+
chr1	16699719	16699742	ENSG00000055070	0.00686788	+
chr1	16721909	16721942	ENSG00000055070	0.00172099	+
chr1	16722134	16722146	ENSG00000055070	0.0249582	+
chr1	16722190	16722248	ENSG00000055070	1.67673e+06	+
chr1	16723398	16723431	ENSG00000055070	0.00865279	+
chr1	16861814	16861822	ENSG00000233421	1.24964e-19	-
chr1	16931822	16931852	ENSG00000219481	0.00539482	-
chr1	16934534	16934556	ENSG00000219481	0.00490083	-
chr1	16947947	16947994	ENSG00000215908	485203	-
chr1	16968171	16968195	ENSG00000215908	0.0260424	-
chr1	17199097	17199121	ENSG00000228549	0.00084672	+
chr1	17199097	17199121	ENSG00000058453	0.000657224	+
chr1	17216187	17216210	ENSG00000058453	0.0201738	+
chr1	17222733	17222770	ENSG00000058453	142993	+
chr1	17223031	17223074	ENSG00000058453	148402	+
chr1	17231821	17231838	ENSG00000058453	1.13334e+06	+
chr1	17271008	17271048	ENSG00000058453	0.000700206	+
chr1	17346670	17346698	ENSG00000117118	0.0302312	-
chr1	17352185	17352212	ENSG00000117118	0.00657565	-
chr1	17355385	17355409	ENSG00000117118	0.00620407	-
chr1	17734807	17734835	ENSG00000179051	0.00185622	-
chr1	17741596	17741628	ENSG00000179051	0.0418391	-
chr1	17746065	17746088	ENSG00000179051	0.0345504	-
chr1	17747120	17747176	ENSG00000179051	400977	-
chr1	17747625	17747653	ENSG00000179051	0.0385007	-
chr1	17753684	17753734	ENSG00000179051	294550	-
chr1	17759763	17759791	ENSG00000179051	0.00919675	-
chr1	17761265	17761294	ENSG00000179051	0.00945432	-
chr1	17926922	17926945	ENSG00000074964	0.00464545	+
chr1	19468719	19468742	ENSG00000127481	0.00743992	-
chr1	19538529	19538564	ENSG00000230424	0.0320581	+
chr1	19539370	19539401	ENSG00000230424	0.00675219	+
chr1	19549460	19549489	ENSG00000127463	0.0279161	-
chr1	19549607	19549643	ENSG00000127463	0.00672358	-
chr1	19631625	19631648	ENSG00000200403	1.02492e+06	-
chr1	19631625	19631648	ENSG00000053371	2.46121e+06	-
chr1	19703072	19703096	ENSG00000077549	0.0012238	-
chr1	19704257	19704280	ENSG00000077549	0.0292867	-
chr1	19745241	19745270	ENSG00000077549	0.00730455	-
chr1	19745325	19745347	ENSG00000077549	0.0288033	-
chr1	19781221	19781257	ENSG00000077549	0.000284392	-
chr1	19790208	19790230	ENSG00000077549	0.0288033	-
chr1	19792028	19792061	ENSG00000077549	0.0015448	-
chr1	19794739	19794773	ENSG00000077549	529717	-
chr1	19800822	19800862	ENSG00000077549	4.89798e+06	-
chr1	19805711	19805733	ENSG00000077549	0.0288033	-
chr1	19926474	19926507	ENSG00000270136	0.00839734	+
chr1	19926562	19926567	ENSG00000270136	0.0215122	+
chr1	19926562	19926564	ENSG00000173436	0.021173	+
chr1	19926997	19927018	ENSG00000270136	0.0292072	+
chr1	19927097	19927119	ENSG00000270136	0.0297355	+
chr1	19928433	19928447	ENSG00000270136	0.0256661	+
chr1	19929437	19929463	ENSG00000270136	0.0319048	+
chr1	19934016	19934039	ENSG00000270136	0.0302693	+
chr1	19940425	19940455	ENSG00000270136	0.0341646	+
chr1	19940432	19940447	ENSG00000173436	0.0310528	+
chr1	19944264	19944294	ENSG00000270136	0.0341646	+
chr1	19945425	19945450	ENSG00000270136	0.00702983	+
chr1	20235115	20235136	ENSG00000169914	0.00964337	+
chr1	20236153	20236177	ENSG00000169914	0.00226407	+
chr1	20236862	20236897	ENSG00000169914	0.000725689	+
chr1	20925260	20925286	ENSG00000158825	0.0248877	+
chr1	21070907	21070962	ENSG00000127483	66683	-
chr1	21082734	21082752	ENSG00000127483	0.0114214	-
chr1	21090713	21090748	ENSG00000127483	0.000700701	-
chr1	21099409	21099421	ENSG00000127483	0.0110483	-
chr1	21100497	21100519	ENSG00000127483	548433	-
chr1	21100540	21100562	ENSG00000127483	3.59113e+06	-
chr1	21100931	21100970	ENSG00000127483	1.96919e-08	-
chr1	21101050	21101062	ENSG00000127483	0.00233122	-
chr1	21101313	21101336	ENSG00000127483	0.0223568	-
chr1	21101560	21101601	ENSG00000127483	9.69483e-13	-
chr1	21101736	21101765	ENSG00000127483	7.80251e+06	-
chr1	21102446	21102472	ENSG00000127483	2.9984	-
chr1	21102935	21102943	ENSG00000127483	0.0351572	-
chr1	21107485	21107520	ENSG00000127483	0.000700701	-
chr1	21110836	21110863	ENSG00000127483	0.0150489	-
chr1	21112132	21112165	ENSG00000127483	0.0107819	-
chr1	21140895	21140914	ENSG00000075151	0.0272396	-
chr1	21177148	21177168	ENSG00000075151	0.0100404	-
chr1	21192786	21192800	ENSG00000075151	0.033794	-
chr1	21192848	21192871	ENSG00000075151	0.0451647	-
chr1	21202914	21202934	ENSG00000075151	0.0355647	-
chr1	21205629	21205635	ENSG00000075151	0.0252622	-
chr1	21214932	21214953	ENSG00000075151	0.00217843	-
chr1	21217539	21217559	ENSG00000075151	0.0355647	-
chr1	21254840	21254858	ENSG00000075151	0.0386149	-
chr1	21258564	21258589	ENSG00000075151	0.0026558	-
chr1	21261992	21262032	ENSG00000075151	3.51983e+06	-
chr1	21264914	21264940	ENSG00000075151	0.0101326	-
chr1	21268391	21268419	ENSG00000075151	0.00306226	-
chr1	21274941	21274964	ENSG00000075151	0.0106582	-
chr1	21276166	21276206	ENSG00000075151	0.00434067	-
chr1	21281367	21281382	ENSG00000075151	0.034458	-
chr1	21291841	21291862	ENSG00000075151	0.0104619	-
chr1	21292059	21292080	ENSG00000075151	0.00217843	-
chr1	21298643	21298669	ENSG00000075151	0.0025625	-
chr1	21315031	21315059	ENSG00000075151	0.00306226	-
chr1	21331897	21331919	ENSG00000075151	0.00229117	-
chr1	21336573	21336598	ENSG00000075151	0.0026558	-
chr1	21347305	21347333	ENSG00000075151	0.00266214	-
chr1	21348693	21348711	ENSG00000075151	0.0386149	-
chr1	21359622	21359642	ENSG00000075151	0.041165	-
chr1	21366550	21366572	ENSG00000075151	0.0108953	-
chr1	21374584	21374607	ENSG00000075151	0.0451647	-
chr1	21375469	21375490	ENSG00000075151	0.042475	-
chr1	21376515	21376537	ENSG00000075151	0.0438082	-
chr1	21383430	21383453	ENSG00000075151	0.00989966	-
chr1	21395638	21395662	ENSG00000075151	0.00252975	-
chr1	21403261	21403281	ENSG00000075151	0.0268973	-
chr1	21413750	21413786	ENSG00000075151	0.000905161	-
chr1	21415989	21416008	ENSG00000075151	0.0398783	-
chr1	21417220	21417251	ENSG00000075151	0.000695895	-
chr1	21429438	21429481	ENSG00000075151	667847	-
chr1	21429588	21429612	ENSG00000075151	0.00252975	-
chr1	21430642	21430673	ENSG00000075151	0.00351341	-
chr1	21443724	21443757	ENSG00000075151	2.18265e+06	-
chr1	21443894	21443917	ENSG00000075151	0.00240824	-
chr1	21447340	21447365	ENSG00000075151	0.0122688	-
chr1	21453383	21453419	ENSG00000075151	0.000165111	-
chr1	21453928	21453976	ENSG00000075151	949695	-
chr1	21454108	21454131	ENSG00000075151	175.552	-
chr1	21455170	21455222	ENSG00000075151	190322	-
chr1	21455449	21455469	ENSG00000075151	0.041165	-
chr1	21457084	21457096	ENSG00000075151	0.00707932	-
chr1	21460272	21460298	ENSG00000075151	0.0493735	-
chr1	21460336	21460365	ENSG00000075151	0.000623806	-
chr1	21460820	21460849	ENSG00000075151	0.000106846	-
chr1	21466119	21466175	ENSG00000075151	36874	-
chr1	21466501	21466523	ENSG00000075151	0.0108953	-
chr1	21471300	21471322	ENSG00000075151	0.0438082	-
chr1	21472271	21472293	ENSG00000075151	0.0108953	-
chr1	21473427	21473452	ENSG00000075151	0.0122688	-
chr1	21479045	21479069	ENSG00000075151	0.00252975	-
chr1	21480639	21480664	ENSG00000075151	0.0122688	-
chr1	21480916	21480960	ENSG00000075151	0.00133984	-
chr1	21481077	21481103	ENSG00000075151	175013	-
chr1	21482181	21482202	ENSG00000075151	0.0104619	-
chr1	21482795	21482815	ENSG00000075151	0.000369023	-
chr1	21483545	21483577	ENSG00000075151	0.000734329	-
chr1	21483721	21483745	ENSG00000075151	0.000469249	-
chr1	21485059	21485111	ENSG00000075151	1.24394e+06	-
chr1	21490644	21490672	ENSG00000075151	0.000590055	-
chr1	21490758	21490799	ENSG00000075151	577302	-
chr1	21490887	21490939	ENSG00000075151	3478.12	-
chr1	21491521	21491540	ENSG00000075151	0.0398783	-
chr1	21496120	21496166	ENSG00000075151	24.8902	-
chr1	21496663	21496681	ENSG00000075151	0.0386149	-
chr1	21497759	21497785	ENSG00000075151	0.0027865	-
chr1	21497876	21497899	ENSG00000075151	0.0113409	-
chr1	21498903	21498930	ENSG00000075151	0.0132468	-
chr1	21500479	21500505	ENSG00000075151	249.511	-
chr1	21500988	21501008	ENSG00000075151	0.041165	-
chr1	21501701	21501736	ENSG00000075151	0.00418946	-
chr1	21501902	21501918	ENSG00000075151	0.00167616	-
chr1	21569443	21569464	ENSG00000117298	0.0256644	-
chr1	21571396	21571420	ENSG00000117298	0.0280761	-
chr1	21576685	21576719	ENSG00000117298	0.00107216	-
chr1	21614808	21614829	ENSG00000117298	0.0268711	-
chr1	21621469	21621491	ENSG00000117298	0.0272693	-
chr1	21646980	21647004	ENSG00000117298	0.00608629	-
chr1	21654715	21654738	ENSG00000117298	0.0276709	-
chr1	21658318	21658341	ENSG00000117298	0.0276709	-
chr1	21669764	21669810	ENSG00000117298	4.79603e+06	-
chr1	22050968	22050987	ENSG00000090686	0.0329334	-
chr1	22052957	22053029	ENSG00000090686	4.50566	-
chr1	22054278	22054304	ENSG00000090686	0.00188889	-
chr1	22054390	22054412	ENSG00000090686	0.0354265	-
chr1	22054767	22054794	ENSG00000090686	0.00961141	-
chr1	22081637	22081663	ENSG00000090686	0.00931129	-
chr1	22177311	22177343	ENSG00000142798	0.0370076	-
chr1	22187605	22187635	ENSG00000142798	0.0357106	-
chr1	22195001	22195031	ENSG00000142798	0.0357106	-
chr1	22201688	22201703	ENSG00000142798	0.0268328	-
chr1	22215624	22215654	ENSG00000142798	0.00833365	-
chr1	22232497	22232519	ENSG00000142798	0.0307898	-
chr1	22245266	22245287	ENSG00000142798	0.00669521	-
chr1	22258457	22258490	ENSG00000142798	0.0376661	-
chr1	22258678	22258701	ENSG00000142798	0.0313816	-
chr1	22262793	22262830	ENSG00000142798	0.00365985	-
chr1	22381114	22381126	ENSG00000070831	0.00614581	+
chr1	22387296	22387327	ENSG00000230068	0.0124344	+
chr1	22389788	22389859	ENSG00000230068	1004.78	+
chr1	22389802	22389838	ENSG00000070831	0.000572236	+
chr1	22413375	22413392	ENSG00000070831	0.0324681	+
chr1	22414366	22414387	ENSG00000070831	0.00166877	+
chr1	22414902	22414919	ENSG00000070831	0.0324681	+
chr1	22419263	22419304	ENSG00000070831	11142.5	+
chr1	22830847	22830872	ENSG00000184677	0.000180198	+
chr1	23150770	23150795	ENSG00000133216	0.00435324	+
chr1	23387258	23387269	ENSG00000004487	0.0279138	+
chr1	23394280	23394299	ENSG00000004487	0.0350406	+
chr1	23406979	23406982	ENSG00000004487	0.0217321	+
chr1	23407467	23407489	ENSG00000240553	0.0214473	-
chr1	23414201	23414222	ENSG00000240553	0.0189882	-
chr1	23452333	23452352	ENSG00000169641	0.0310808	-
chr1	23462476	23462498	ENSG00000169641	0.0332073	-
chr1	23479702	23479719	ENSG00000169641	0.029709	-
chr1	23481693	23481729	ENSG00000169641	0.000424598	-
chr1	23491203	23491221	ENSG00000169641	0.0303903	-
chr1	23608744	23608768	ENSG00000261326	528.382	-
chr1	23609015	23609039	ENSG00000261326	0.0343813	-
chr1	23611969	23612007	ENSG00000261326	0.00752307	-
chr1	23612275	23612318	ENSG00000261326	112520	-
chr1	23630560	23630576	ENSG00000125944	0.0176618	-
chr1	23630895	23630902	ENSG00000125944	0.000285325	-
chr1	23630966	23630982	ENSG00000125944	0.000858326	-
chr1	23631837	23631848	ENSG00000125944	0.00257818	-
chr1	23632264	23632272	ENSG00000125944	0.00186927	-
chr1	23632487	23632540	ENSG00000125944	1.3905e+06	-
chr1	23632718	23632748	ENSG00000125944	0.000731211	-
chr1	23637129	23637164	ENSG00000125944	0.00115644	-
chr1	23645410	23645448	ENSG00000125944	0.00588783	-
chr1	23645870	23645899	ENSG00000125944	0.00296148	-
chr1	23648371	23648386	ENSG00000125944	0.000136314	-
chr1	23649460	23649497	ENSG00000125944	6.24719e+06	-
chr1	23649837	23649876	ENSG00000125944	0.000373265	-
chr1	23650426	23650453	ENSG00000125944	0.03576	-
chr1	23660201	23660226	ENSG00000125944	0.00095005	-
chr1	23664317	23664337	ENSG00000125944	0.0154826	-
chr1	23665035	23665072	ENSG00000125944	0.00104347	-
chr1	23665098	23665107	ENSG00000125944	0.00640276	-
chr1	23670757	23670778	ENSG00000125944	0.00365985	-
chr1	23885131	23885179	ENSG00000117318	552897	-
chr1	24019483	24019537	ENSG00000142676	164836	+
chr1	24020296	24020369	ENSG00000142676	4.308e+06	+
chr1	24021154	24021202	ENSG00000142676	93445.9	+
chr1	24022295	24022354	ENSG00000142676	83.1611	+
chr1	24022656	24022694	ENSG00000142676	1.02492e+06	+
chr1	24087948	24087973	ENSG00000011007	0.00365985	+
chr1	24106162	24106194	ENSG00000057757	0.00177877	+
chr1	24124060	24124099	ENSG00000117308	0.00111513	-
chr1	24149317	24149339	ENSG00000117305	0.00425808	-
chr1	24286739	24286765	ENSG00000189266	0.00136995	+
chr1	24286868	24286898	ENSG00000189266	0.00194962	+
chr1	24288369	24288406	ENSG00000189266	0.000147018	+
chr1	24296318	24296334	ENSG00000188529	0.016654	-
chr1	24297253	24297293	ENSG00000188529	0.000159214	-
chr1	24302430	24302450	ENSG00000188529	462933	-
chr1	24302461	24302489	ENSG00000188529	583.181	-
chr1	24302809	24302836	ENSG00000188529	2715.49	-
chr1	24302999	24303023	ENSG00000188529	1056.26	-
chr1	24303455	24303465	ENSG00000188529	0.00033055	-
chr1	24303503	24303510	ENSG00000188529	0.0176177	-
chr1	24303563	24303574	ENSG00000188529	0.00199381	-
chr1	24303607	24303628	ENSG00000188529	17242.5	-
chr1	24303633	24303637	ENSG00000188529	0.00222684	-
chr1	24304171	24304197	ENSG00000188529	43.946	-
chr1	24304626	24304646	ENSG00000188529	2.50176e+06	-
chr1	24973418	24973462	ENSG00000133226	778602	+
chr1	24973901	24973941	ENSG00000133226	0.000221587	+
chr1	24974012	24974034	ENSG00000133226	0.0111556	+
chr1	24974294	24974335	ENSG00000133226	402873	+
chr1	24974396	24974418	ENSG00000133226	0.0446024	+
chr1	24974820	24974847	ENSG00000133226	303.508	+
chr1	24974926	24974944	ENSG00000133226	0.0019134	+
chr1	24978220	24978258	ENSG00000133226	0.000196985	+
chr1	24982811	24982835	ENSG00000133226	0.0474377	+
chr1	24996066	24996083	ENSG00000133226	0.0379422	+
chr1	25085721	25085747	ENSG00000169504	0.00179207	+
chr1	25115679	25115700	ENSG00000169504	0.0011188	+
chr1	25130462	25130480	ENSG00000169504	0.0297487	+
chr1	25155519	25155538	ENSG00000169504	0.032099	+
chr1	25167513	25167544	ENSG00000169504	131.772	+
chr1	25169046	25169097	ENSG00000169504	45161.8	+
chr1	25568997	25569027	ENSG00000117616	0.0251355	-
chr1	25570250	25570264	ENSG00000117616	0.0218312	-
chr1	25570479	25570508	ENSG00000117616	0.0988952	-
chr1	25570692	25570750	ENSG00000117616	3.186e+06	-
chr1	25571078	25571126	ENSG00000117616	3904.83	-
chr1	25571152	25571181	ENSG00000117616	0.000918684	-
chr1	25571502	25571578	ENSG00000117616	70677.9	-
chr1	25674664	25674689	ENSG00000183726	0.00545651	+
chr1	26227397	26227427	ENSG00000117632	2.17718e-09	-
chr1	26227497	26227521	ENSG00000117632	0.0294302	-
chr1	26228495	26228517	ENSG00000117632	0.00620423	-
chr1	26228847	26228872	ENSG00000117632	0.0299059	-
chr1	26229565	26229610	ENSG00000117632	0.000355339	-
chr1	26230058	26230082	ENSG00000117632	0.0294302	-
chr1	26562962	26562988	ENSG00000130695	0.032193	+
chr1	26570016	26570044	ENSG00000130695	0.0291886	+
chr1	26582635	26582664	ENSG00000130695	0.0339212	+
chr1	26597788	26597808	ENSG00000130695	0.0288949	+
chr1	26599607	26599628	ENSG00000130695	0.02943	+
chr1	26600892	26600912	ENSG00000130695	0.0277001	+
chr1	26801737	26801761	ENSG00000198830	0.000594185	+
chr1	27025318	27025345	ENSG00000117713	0.00241667	+
chr1	27026874	27026903	ENSG00000117713	0.012169	+
chr1	27026951	27026958	ENSG00000117713	0.0251428	+
chr1	27028859	27028888	ENSG00000117713	0.00262894	+
chr1	27030031	27030056	ENSG00000117713	0.00221755	+
chr1	27037091	27037114	ENSG00000117713	0.0406888	+
chr1	27045538	27045567	ENSG00000117713	0.000491388	+
chr1	27048069	27048085	ENSG00000117713	0.00620008	+
chr1	27077349	27077361	ENSG00000117713	0.0285169	+
chr1	27207517	27207538	ENSG00000142751	0.0328845	-
chr1	27207767	27207798	ENSG00000142751	5.65357e+06	-
chr1	27214908	27214930	ENSG00000142751	0.0286348	-
chr1	27254916	27254946	ENSG00000090273	0.0265644	+
chr1	27255948	27256009	ENSG00000090273	0.0375348	+
chr1	27263539	27263561	ENSG00000090273	0.0244605	+
chr1	27443088	27443103	ENSG00000090020	0.0206577	-
chr1	27650421	27650455	ENSG00000186501	0.0090727	+
chr1	27731995	27732032	ENSG00000158195	0.000275	-
chr1	27777666	27777690	ENSG00000158195	0.00637494	-
chr1	27782047	27782082	ENSG00000158195	0.00792772	-
chr1	27794727	27794748	ENSG00000158195	0.00541401	-
chr1	27806587	27806614	ENSG00000158195	0.0299099	-
chr1	27815408	27815433	ENSG00000158195	0.0295502	-
chr1	28161012	28161033	ENSG00000252947	0.0189882	+
chr1	28161012	28161033	ENSG00000117751	0.0283022	+
chr1	28238226	28238251	ENSG00000117748	0.0279178	-
chr1	28300468	28300498	ENSG00000158161	0.00131856	-
chr1	28344854	28344880	ENSG00000158161	0.00646387	-
chr1	28355604	28355639	ENSG00000158161	0.00766285	-
chr1	28384147	28384176	ENSG00000158161	0.0307304	-
chr1	28401422	28401454	ENSG00000158161	0.0320938	-
chr1	28404478	28404512	ENSG00000158161	0.00144684	-
chr1	28527642	28527668	ENSG00000126698	0.0277882	-
chr1	28535440	28535469	ENSG00000126698	0.00631816	-
chr1	28536707	28536729	ENSG00000126698	0.0263555	-
chr1	28539386	28539410	ENSG00000126698	0.0266706	-
chr1	28553418	28553449	ENSG00000126698	0.000195223	-
chr1	28555330	28555354	ENSG00000126698	0.00580242	-
chr1	28559477	28559512	ENSG00000126698	1.02492e+06	-
chr1	28608459	28608481	ENSG00000130766	0.0189882	+
chr1	28720840	28720865	ENSG00000204138	0.000256395	+
chr1	28735986	28736005	ENSG00000204138	0.00668369	+
chr1	28739205	28739227	ENSG00000204138	0.00138293	+
chr1	28741296	28741319	ENSG00000204138	0.0327789	+
chr1	28742331	28742370	ENSG00000204138	0.000430089	+
chr1	28745030	28745050	ENSG00000204138	0.0308064	+
chr1	28750093	28750128	ENSG00000204138	5.86313e+06	+
chr1	28754060	28754080	ENSG00000204138	0.0308064	+
chr1	28754414	28754443	ENSG00000204138	0.00173547	+
chr1	28761155	28761158	ENSG00000204138	0.0206231	+
chr1	28763483	28763507	ENSG00000204138	0.00765095	+
chr1	28767467	28767488	ENSG00000204138	0.0314559	+
chr1	28832545	28832567	ENSG00000180198	16.8514	+
chr1	28832545	28832567	ENSG00000242125	2937.55	+
chr1	28833614	28833634	ENSG00000180198	488128	+
chr1	28833614	28833634	ENSG00000242125	0.000768863	+
chr1	28833892	28833911	ENSG00000180198	0.00453308	+
chr1	28833959	28833981	ENSG00000242125	402319	+
chr1	28833959	28833981	ENSG00000180198	16.8514	+
chr1	28833960	28833979	ENSG00000201808	0.117586	+
chr1	28834031	28834051	ENSG00000180198	0.0200579	+
chr1	28834459	28834489	ENSG00000180198	5702.23	+
chr1	28834461	28834484	ENSG00000242125	0.0465815	+
chr1	28834749	28834767	ENSG00000180198	0.000857995	+
chr1	28835150	28835173	ENSG00000180198	20.8786	+
chr1	28835150	28835173	ENSG00000242125	1.59029e+06	+
chr1	28835152	28835170	ENSG00000200087	0.0124569	+
chr1	28835375	28835394	ENSG00000180198	0.000173711	+
chr1	28835375	28835394	ENSG00000242125	0.0242907	+
chr1	28835417	28835445	ENSG00000180198	7.55861e-11	+
chr1	28835417	28835445	ENSG00000242125	0.366736	+
chr1	28835717	28835737	ENSG00000242125	0.0289617	+
chr1	28835717	28835737	ENSG00000180198	0.000194131	+
chr1	28836229	28836247	ENSG00000242125	0.0070759	+
chr1	28836229	28836247	ENSG00000180198	2.50394e+06	+
chr1	28836280	28836297	ENSG00000180198	0.0165316	+
chr1	28836325	28836360	ENSG00000180198	0.029342	+
chr1	28836325	28836360	ENSG00000242125	397036	+
chr1	28836369	28836400	ENSG00000242125	541281	+
chr1	28836369	28836400	ENSG00000180198	11.4867	+
chr1	28837127	28837133	ENSG00000180198	0.0317998	+
chr1	28837191	28837222	ENSG00000180198	0.0106058	+
chr1	28837512	28837580	ENSG00000180198	639257	+
chr1	28837769	28837782	ENSG00000180198	0.0486527	+
chr1	28906221	28906248	ENSG00000197989	0.00179356	-
chr1	28906337	28906404	ENSG00000207311	0.000109492	-
chr1	28906977	28907025	ENSG00000207314	0.00186776	-
chr1	28906996	28907025	ENSG00000197989	58.9688	-
chr1	28907521	28907565	ENSG00000207070	1.02492e+06	-
chr1	28955776	28955806	ENSG00000120656	0.00100066	-
chr1	28962534	28962580	ENSG00000120656	2.96609e+06	-
chr1	28968478	28968502	ENSG00000120656	0.0247559	-
chr1	28975186	28975210	ENSG00000209804	1.13846e-12	+
chr1	28975186	28975210	ENSG00000270103	1.02156e-11	+
chr1	29065472	29065491	ENSG00000198492	0.0382574	+
chr1	29070663	29070674	ENSG00000198492	0.00676068	+
chr1	29071719	29071745	ENSG00000198492	0.0127603	+
chr1	29401100	29401125	ENSG00000159023	0.0259818	+
chr1	29482389	29482408	ENSG00000116350	0.00800627	-
chr1	29488078	29488102	ENSG00000116350	0.0280315	-
chr1	29491899	29491939	ENSG00000116350	0.0071469	-
chr1	29492125	29492131	ENSG00000116350	0.0339212	-
chr1	29492681	29492705	ENSG00000116350	0.030939	-
chr1	29493665	29493699	ENSG00000116350	864870	-
chr1	29493765	29493774	ENSG00000116350	0.0021329	-
chr1	29494890	29494928	ENSG00000116350	0.000365879	-
chr1	29495373	29495401	ENSG00000116350	0.0113407	-
chr1	29496258	29496290	ENSG00000116350	0.0148634	-
chr1	29496440	29496479	ENSG00000116350	287322	-
chr1	29499584	29499639	ENSG00000116350	1.93989e+06	-
chr1	29501051	29501073	ENSG00000116350	0.0385376	-
chr1	29504784	29504835	ENSG00000116350	0.00113631	-
chr1	29505290	29505313	ENSG00000116350	0.0018249	-
chr1	29506597	29506620	ENSG00000116350	174138	-
chr1	29506641	29506660	ENSG00000116350	0.00122844	-
chr1	29507353	29507378	ENSG00000116350	0.00911848	-
chr1	29507439	29507463	ENSG00000116350	0.030939	-
chr1	29540414	29540435	ENSG00000116353	0.0253576	-
chr1	31316713	31316752	ENSG00000222784	11142.5	+
chr1	31407677	31407682	ENSG00000134644	0.0256877	-
chr1	31407979	31407999	ENSG00000134644	0.0479756	-
chr1	31408355	31408371	ENSG00000134644	0.0412479	-
chr1	31411859	31411897	ENSG00000134644	18114.2	-
chr1	31412071	31412091	ENSG00000134644	0.0479756	-
chr1	31419750	31419774	ENSG00000134644	0.0147974	-
chr1	31421757	31421794	ENSG00000134644	136710	-
chr1	31429708	31429730	ENSG00000134644	0.0464943	-
chr1	31430333	31430354	ENSG00000134644	0.0128786	-
chr1	31431914	31431951	ENSG00000134644	5.19112e+06	-
chr1	31436383	31436407	ENSG00000134644	0.0147974	-
chr1	31436742	31436764	ENSG00000134644	0.0134983	-
chr1	31437214	31437242	ENSG00000134644	0.0176407	-
chr1	31437354	31437373	ENSG00000134644	0.0462402	-
chr1	31439523	31439554	ENSG00000134644	0.00488589	-
chr1	31455598	31455614	ENSG00000134644	0.0412479	-
chr1	31456434	31456457	ENSG00000134644	0.00316886	-
chr1	31460387	31460436	ENSG00000134644	359518	-
chr1	31465186	31465203	ENSG00000134644	0.0105919	-
chr1	31466045	31466066	ENSG00000134644	0.0128786	-
chr1	31468351	31468364	ENSG00000134644	6.73578	-
chr1	31468364	31468373	ENSG00000134644	4.32663e-15	-
chr1	31468543	31468563	ENSG00000134644	0.000497988	-
chr1	31470877	31470906	ENSG00000134644	0.0127259	-
chr1	31473540	31473570	ENSG00000134644	0.00464058	-
chr1	31475851	31475867	ENSG00000134644	0.0412479	-
chr1	31483074	31483094	ENSG00000134644	0.0424845	-
chr1	31486729	31486760	ENSG00000134644	0.0199949	-
chr1	31499637	31499658	ENSG00000134644	0.0128786	-
chr1	31501185	31501218	ENSG00000134644	0.0216733	-
chr1	31507948	31507978	ENSG00000134644	153973	-
chr1	31517512	31517527	ENSG00000134644	0.0310528	-
chr1	31735918	31735987	ENSG00000060688	3043.21	-
chr1	31736415	31736448	ENSG00000229447	0.0189882	-
chr1	31739133	31739153	ENSG00000060688	0.0343231	-
chr1	31751002	31751022	ENSG00000060688	0.0343231	-
chr1	31761226	31761244	ENSG00000060688	0.0326272	-
chr1	31763355	31763358	ENSG00000060688	0.020882	-
chr1	31764638	31764658	ENSG00000060688	0.0301933	-
chr1	31774720	31774742	ENSG00000121766	0.0277519	+
chr1	31776181	31776217	ENSG00000121766	0.000255735	+
chr1	31787051	31787074	ENSG00000121766	0.028179	+
chr1	31802335	31802353	ENSG00000121766	0.026082	+
chr1	31807281	31807306	ENSG00000121766	0.00636171	+
chr1	31820059	31820080	ENSG00000121766	0.0273286	+
chr1	31970501	31970527	ENSG00000206981	0.000594185	-
chr1	32199817	32199839	ENSG00000121753	0.0293809	-
chr1	32227114	32227144	ENSG00000121753	0.00770906	-
chr1	32227268	32227292	ENSG00000121753	0.0304154	-
chr1	32261131	32261153	ENSG00000134668	0.00455382	-
chr1	32262852	32262893	ENSG00000134668	0.00014746	-
chr1	32372936	32372971	ENSG00000269967	0.00129774	-
chr1	32373676	32373732	ENSG00000269967	525422	-
chr1	32373915	32373938	ENSG00000269967	0.0265251	-
chr1	32376579	32376608	ENSG00000269967	0.0286512	-
chr1	32376583	32376603	ENSG00000184007	0.0445214	-
chr1	32377514	32377563	ENSG00000269967	7961.18	-
chr1	32377520	32377560	ENSG00000184007	0.000275131	-
chr1	32380132	32380156	ENSG00000269967	0.0268727	-
chr1	32380135	32380154	ENSG00000184007	0.0430155	-
chr1	32380319	32380357	ENSG00000269967	0.00137677	-
chr1	32380333	32380348	ENSG00000184007	0.00881776	-
chr1	32380732	32380764	ENSG00000269967	0.00122223	-
chr1	32380740	32380762	ENSG00000184007	0.00262623	-
chr1	32387424	32387451	ENSG00000184007	0.000672531	-
chr1	32390215	32390241	ENSG00000184007	0.00324467	-
chr1	32396234	32396260	ENSG00000184007	0.00324467	-
chr1	32399525	32399551	ENSG00000184007	0.00324467	-
chr1	32402482	32402485	ENSG00000184007	0.0228787	-
chr1	32499259	32499290	ENSG00000121774	0.000615718	+
chr1	32505469	32505492	ENSG00000121774	0.0022144	+
chr1	32508598	32508654	ENSG00000121774	26793.7	+
chr1	32508817	32508844	ENSG00000121774	8.2268e+06	+
chr1	32520424	32520444	ENSG00000121774	0.0328146	+
chr1	32551975	32551999	ENSG00000121775	0.00504484	+
chr1	32565642	32565664	ENSG00000121775	0.0238538	+
chr1	32640292	32640315	ENSG00000250135	0.000685517	+
chr1	32640292	32640323	ENSG00000025800	0.000257405	+
chr1	32640432	32640460	ENSG00000025800	0.0325478	+
chr1	32640987	32641027	ENSG00000025800	0.00193195	+
chr1	32654805	32654826	ENSG00000084652	0.0299099	+
chr1	32656139	32656164	ENSG00000084652	0.00146864	+
chr1	32681768	32681790	ENSG00000160055	0.00541476	-
chr1	32690169	32690195	ENSG00000084623	0.027456	+
chr1	32690993	32691018	ENSG00000084623	0.0271083	+
chr1	32695590	32695623	ENSG00000084623	0.0058296	+
chr1	32776510	32776542	ENSG00000116478	315417	+
chr1	32794480	32794509	ENSG00000116478	0.0275653	+
chr1	32799955	32799986	ENSG00000175130	0.00915864	-
chr1	32800481	32800502	ENSG00000175130	0.031448	-
chr1	32821362	32821389	ENSG00000162526	0.00074062	+
chr1	33065382	33065410	ENSG00000160062	0.0245995	+
chr1	33065382	33065410	ENSG00000254553	0.0189882	+
chr1	33099521	33099542	ENSG00000176261	0.0260439	-
chr1	33101664	33101687	ENSG00000176261	0.0267532	-
chr1	33102717	33102742	ENSG00000176261	286463	-
chr1	33113525	33113540	ENSG00000176261	0.0239844	-
chr1	33114234	33114257	ENSG00000176261	0.0267532	-
chr1	33118657	33118678	ENSG00000162521	0.0417325	+
chr1	33123246	33123293	ENSG00000162521	5.09041e+06	+
chr1	33132344	33132394	ENSG00000162521	14847.1	+
chr1	33143392	33143411	ENSG00000162521	0.0392269	+
chr1	33145701	33145745	ENSG00000162521	112520	+
chr1	33145804	33145824	ENSG00000162521	0.0189882	+
chr1	33154050	33154072	ENSG00000162520	0.0272735	-
chr1	33157488	33157530	ENSG00000162520	0.00166309	-
chr1	33159344	33159361	ENSG00000162520	0.0253166	-
chr1	33210160	33210184	ENSG00000162522	0.0293209	+
chr1	33221764	33221778	ENSG00000162522	0.0248615	+
chr1	33223149	33223175	ENSG00000162522	0.0302659	+
chr1	33246935	33246957	ENSG00000134684	0.00167055	-
chr1	33250232	33250255	ENSG00000134684	0.000299437	-
chr1	33254813	33254837	ENSG00000134684	0.00180793	-
chr1	33285502	33285518	ENSG00000116497	0.0352801	+
chr1	33288413	33288432	ENSG00000116497	0.0387865	+
chr1	33288778	33288806	ENSG00000116497	0.00288743	+
chr1	33289988	33290025	ENSG00000116497	0.000158887	+
chr1	33299355	33299377	ENSG00000116497	0.0104651	+
chr1	33315159	33315184	ENSG00000116497	0.0117421	+
chr1	33317569	33317590	ENSG00000116497	0.0412308	+
chr1	33474746	33474778	ENSG00000004455	0.00146525	-
chr1	33474945	33474978	ENSG00000004455	0.00775199	-
chr1	33475131	33475178	ENSG00000004455	5.86187e+06	-
chr1	33475731	33475768	ENSG00000004455	0.00165453	-
chr1	33475935	33475983	ENSG00000004455	6.04942e+06	-
chr1	33476245	33476298	ENSG00000004455	1707.58	-
chr1	33478715	33478770	ENSG00000004455	1.09116e+06	-
chr1	33479963	33479998	ENSG00000004455	0.00157672	-
chr1	33482662	33482690	ENSG00000004455	0.00132607	-
chr1	33484560	33484579	ENSG00000004455	0.0270755	-
chr1	33485033	33485079	ENSG00000004455	79315.1	-
chr1	33494253	33494280	ENSG00000004455	0.00686933	-
chr1	33499817	33499850	ENSG00000004455	0.0337896	-
chr1	33501959	33502003	ENSG00000004455	5.32796e+06	-
chr1	33502041	33502080	ENSG00000004455	45281.9	-
chr1	33733754	33733788	ENSG00000160094	0.00666051	+
chr1	33781725	33781752	ENSG00000225313	0.007652	+
chr1	33804878	33804901	ENSG00000134686	0.0230966	-
chr1	33823735	33823766	ENSG00000233246	0.026613	+
chr1	35316096	35316120	ENSG00000163866	0.000635371	-
chr1	35478649	35478684	ENSG00000163867	0.00096754	-
chr1	35484486	35484508	ENSG00000163867	0.023155	-
chr1	35551210	35551230	ENSG00000197056	0.0244881	+
chr1	35564655	35564682	ENSG00000197056	0.00564843	+
chr1	35570572	35570585	ENSG00000197056	0.0225595	+
chr1	35643913	35643935	ENSG00000116560	0.00801905	-
chr1	35644169	35644201	ENSG00000116560	0.000716706	-
chr1	35644466	35644486	ENSG00000116560	0.0270227	-
chr1	35645270	35645287	ENSG00000116560	0.00528621	-
chr1	35645337	35645344	ENSG00000116560	0.030211	-
chr1	35645592	35645624	ENSG00000116560	388578	-
chr1	35645979	35646015	ENSG00000116560	0.000375443	-
chr1	35646269	35646301	ENSG00000116560	0.00246902	-
chr1	35647161	35647185	ENSG00000116560	0.00590124	-
chr1	35647425	35647446	ENSG00000116560	0.000975583	-
chr1	35647701	35647731	ENSG00000116560	0.000526408	-
chr1	35647875	35647882	ENSG00000116560	0.00820271	-
chr1	35647928	35647939	ENSG00000116560	0.00133489	-
chr1	35647960	35647984	ENSG00000116560	4.15157	-
chr1	35648074	35648100	ENSG00000116560	296428	-
chr1	35648443	35648464	ENSG00000116560	54710.5	-
chr1	35649821	35649837	ENSG00000116560	0.00431978	-
chr1	35649936	35649969	ENSG00000116560	26141.2	-
chr1	35650095	35650110	ENSG00000116560	0.000909156	-
chr1	35650528	35650537	ENSG00000116560	0.0430051	-
chr1	35651186	35651213	ENSG00000116560	86186.6	-
chr1	35651595	35651615	ENSG00000116560	4.59629e+06	-
chr1	35652319	35652354	ENSG00000116560	0.0675147	-
chr1	35754617	35754642	ENSG00000146463	0.00812036	+
chr1	35777328	35777346	ENSG00000146463	0.0246814	+
chr1	35827685	35827714	ENSG00000146463	0.0379997	+
chr1	35833142	35833201	ENSG00000146463	6549.47	+
chr1	35964166	35964189	ENSG00000142687	0.0284486	-
chr1	35995430	35995463	ENSG00000142687	0.00754067	-
chr1	35997911	35997932	ENSG00000142687	0.0275711	-
chr1	35999270	35999293	ENSG00000142687	0.0284486	-
chr1	36009579	36009600	ENSG00000142687	0.0275711	-
chr1	36019629	36019652	ENSG00000142687	0.0284486	-
chr1	36085728	36085759	ENSG00000126067	0.00160919	-
chr1	36105090	36105120	ENSG00000126067	0.00801449	-
chr1	36183377	36183398	ENSG00000142686	0.0298571	-
chr1	36190664	36190689	ENSG00000092853	0.0279436	-
chr1	36216979	36217011	ENSG00000092853	0.00684392	-
chr1	36225083	36225108	ENSG00000092853	0.0270111	-
chr1	36280370	36280391	ENSG00000134698	0.0219999	+
chr1	36392544	36392565	ENSG00000092847	0.0240169	+
chr1	36469391	36469427	ENSG00000126070	0.00186259	+
chr1	36610334	36610364	ENSG00000054116	0.0292975	-
chr1	36691612	36691641	ENSG00000054118	0.00232128	+
chr1	36692191	36692207	ENSG00000054118	0.0317248	+
chr1	36696241	36696266	ENSG00000054118	0.00969516	+
chr1	36701035	36701068	ENSG00000054118	0.00270261	+
chr1	36701443	36701471	ENSG00000054118	0.000404017	+
chr1	36705684	36705703	ENSG00000054118	0.00154483	+
chr1	36716789	36716816	ENSG00000054118	0.0103385	+
chr1	36732960	36732962	ENSG00000054118	0.0209519	+
chr1	36749612	36749641	ENSG00000054118	0.000423306	+
chr1	36753877	36753904	ENSG00000054118	6.09174e+06	+
chr1	36825850	36825873	ENSG00000196182	0.025711	-
chr1	36833782	36833806	ENSG00000196182	0.0260183	-
chr1	37943868	37943899	ENSG00000163874	0.00175002	+
chr1	37965560	37965587	ENSG00000163875	0.000988961	-
chr1	38041477	38041496	ENSG00000134697	0.0324033	-
chr1	38048781	38048812	ENSG00000134697	6.24317e+06	-
chr1	38048935	38048960	ENSG00000134697	0.0372773	-
chr1	38049047	38049067	ENSG00000134697	0.0331881	-
chr1	38154212	38154244	ENSG00000116922	0.00143034	-
chr1	38164795	38164822	ENSG00000134690	0.0353935	+
chr1	38170664	38170693	ENSG00000134690	0.0308057	+
chr1	38332067	38332088	ENSG00000204084	0.0230033	-
chr1	38349166	38349188	ENSG00000204084	0.0231971	-
chr1	38350017	38350041	ENSG00000204084	0.00485088	-
chr1	38442127	38442141	ENSG00000183431	0.024163	-
chr1	38465059	38465080	ENSG00000183386	0.0341293	-
chr1	38467614	38467656	ENSG00000183386	0.00319016	-
chr1	38479111	38479157	ENSG00000183520	19.4686	+
chr1	38479270	38479313	ENSG00000183520	975563	+
chr1	39471271	39471313	ENSG00000174574	0.451985	+
chr1	39494541	39494578	ENSG00000168653	0.00719147	+
chr1	39582144	39582165	ENSG00000127603	0.0245352	+
chr1	39615399	39615420	ENSG00000127603	0.0245352	+
chr1	39709611	39709631	ENSG00000127603	0.0209796	+
chr1	39876171	39876194	ENSG00000127603	0.0250829	+
chr1	39876581	39876609	ENSG00000127603	0.00564034	+
chr1	39891842	39891863	ENSG00000127603	0.0245352	+
chr1	39894155	39894173	ENSG00000127603	0.0237274	+
chr1	39898469	39898492	ENSG00000127603	0.000928316	+
chr1	39900175	39900197	ENSG00000127603	0.00518001	+
chr1	39931089	39931121	ENSG00000127603	0.00108524	+
chr1	39931199	39931227	ENSG00000127603	0.00101317	+
chr1	40031761	40031792	ENSG00000090621	0.000236551	-
chr1	40033153	40033180	ENSG00000201457	1.02492e+06	-
chr1	40033156	40033179	ENSG00000090621	0.000117167	-
chr1	40034704	40034724	ENSG00000090621	0.013425	-
chr1	40315047	40315062	ENSG00000043514	0.0346661	-
chr1	40322427	40322468	ENSG00000043514	76544.6	-
chr1	40324093	40324116	ENSG00000043514	0.0111704	-
chr1	40324563	40324587	ENSG00000043514	0.00248118	-
chr1	40348420	40348439	ENSG00000043514	0.00365985	-
chr1	40512159	40512179	ENSG00000131236	0.00644842	+
chr1	40514253	40514272	ENSG00000131236	0.0332803	+
chr1	40539386	40539429	ENSG00000131238	0.00141819	-
chr1	40654155	40654181	ENSG00000117000	0.029623	+
chr1	40678523	40678546	ENSG00000117000	0.0282993	+
chr1	40740025	40740046	ENSG00000084073	0.0268828	+
chr1	40754023	40754043	ENSG00000084073	0.0253342	+
chr1	40759049	40759080	ENSG00000084073	0.0189882	+
chr1	41161592	41161614	ENSG00000066136	0.00550563	+
chr1	41173810	41173831	ENSG00000066136	0.0260797	+
chr1	41179055	41179075	ENSG00000066136	0.0257274	+
chr1	41454468	41454491	ENSG00000171793	0.0483563	+
chr1	41466434	41466455	ENSG00000171793	0.0452985	+
chr1	41469317	41469337	ENSG00000171793	0.0414528	+
chr1	41471965	41471985	ENSG00000171793	0.00917901	+
chr1	41475633	41475666	ENSG00000171793	2.73518e+06	+
chr1	41477716	41477718	ENSG00000171793	0.0189882	+
chr1	41478196	41478220	ENSG00000171793	0.0189882	+
chr1	41626060	41626073	ENSG00000010803	0.00538468	-
chr1	41640585	41640605	ENSG00000010803	0.00643292	-
chr1	42022616	42022641	ENSG00000127124	0.000736942	-
chr1	42035105	42035131	ENSG00000127124	0.00438701	-
chr1	42651248	42651271	ENSG00000198815	0.00780149	-
chr1	42673034	42673053	ENSG00000198815	0.0310965	-
chr1	42925497	42925513	ENSG00000127125	0.0214331	+
chr1	43128834	43128860	ENSG00000171960	0.00043203	+
chr1	43139451	43139479	ENSG00000171960	1.14816e+06	+
chr1	43159279	43159330	ENSG00000065978	0.00036699	+
chr1	43160321	43160369	ENSG00000065978	6.16865e+06	+
chr1	43162375	43162408	ENSG00000065978	268.258	+
chr1	43163543	43163570	ENSG00000065978	2.51978e+06	+
chr1	43163828	43163859	ENSG00000065978	0.00429535	+
chr1	43164966	43164979	ENSG00000065978	0.0154145	+
chr1	43165437	43165449	ENSG00000065978	0.0141758	+
chr1	43243937	43243971	ENSG00000164008	0.000924997	+
chr1	43403403	43403432	ENSG00000117394	0.0376045	-
chr1	43408483	43408504	ENSG00000117394	0.0318989	-
chr1	43420916	43420941	ENSG00000117394	0.00156665	-
chr1	43421836	43421871	ENSG00000117394	0.0103868	-
chr1	43422864	43422886	ENSG00000117394	0.00141576	-
chr1	43822353	43822376	ENSG00000234694	0.000898204	-
chr1	43828058	43828082	ENSG00000117399	0.0189882	+
chr1	43828224	43828246	ENSG00000117399	0.00365985	+
chr1	43870600	43870621	ENSG00000198198	0.0248376	+
chr1	43874894	43874924	ENSG00000198198	0.00592676	+
chr1	43918255	43918289	ENSG00000178922	0.0101449	-
chr1	44025038	44025068	ENSG00000142949	0.0256096	+
chr1	44047862	44047883	ENSG00000142949	0.0235624	+
chr1	44060575	44060595	ENSG00000142949	0.0233413	+
chr1	44116848	44116877	ENSG00000066135	0.00682676	+
chr1	44117762	44117789	ENSG00000066135	0.0297746	+
chr1	44135477	44135497	ENSG00000066135	0.026802	+
chr1	44162676	44162708	ENSG00000066135	0.00137589	+
chr1	44174675	44174701	ENSG00000126091	0.00119798	+
chr1	44177484	44177517	ENSG00000126091	0.00737703	+
chr1	44205540	44205568	ENSG00000126091	0.00671248	+
chr1	44209138	44209149	ENSG00000126091	0.02327	+
chr1	44214661	44214693	ENSG00000126091	0.00724061	+
chr1	44216103	44216154	ENSG00000126091	5.89817e+06	+
chr1	44216894	44216909	ENSG00000126091	0.0248169	+
chr1	44220858	44220882	ENSG00000126091	0.0062119	+
chr1	44223107	44223128	ENSG00000126091	0.0272508	+
chr1	44223379	44223403	ENSG00000126091	0.0285193	+
chr1	44225176	44225202	ENSG00000126091	0.0293842	+
chr1	44230216	44230243	ENSG00000126091	0.00122696	+
chr1	44233561	44233582	ENSG00000126091	0.0272508	+
chr1	44284492	44284513	ENSG00000126091	0.0272508	+
chr1	44289871	44289892	ENSG00000126091	0.0272508	+
chr1	44338407	44338438	ENSG00000126091	0.00134827	+
chr1	44340290	44340311	ENSG00000126091	0.0272508	+
chr1	44344020	44344047	ENSG00000126091	0.00658478	+
chr1	44372480	44372518	ENSG00000126091	3.98244e+06	+
chr1	44372542	44372572	ENSG00000126091	0.00697306	+
chr1	44372757	44372777	ENSG00000126091	0.0268357	+
chr1	44375435	44375459	ENSG00000126091	0.0285193	+
chr1	44479594	44479617	ENSG00000196517	0.0229344	-
chr1	44531481	44531507	ENSG00000230615	0.0274364	+
chr1	44682840	44682862	ENSG00000178028	0.0127187	+
chr1	44704802	44704826	ENSG00000117419	0.00936584	-
chr1	44706035	44706061	ENSG00000117419	0.00999271	-
chr1	44712442	44712481	ENSG00000117419	0.0147784	-
chr1	44773551	44773585	ENSG00000117419	8.81601e+06	-
chr1	44800570	44800592	ENSG00000117419	0.00624472	-
chr1	44806022	44806050	ENSG00000117419	0.00222663	-
chr1	44806297	44806314	ENSG00000117419	0.03256	-
chr1	44806701	44806723	ENSG00000117419	0.0017491	-
chr1	44807091	44807115	ENSG00000117419	0.00936584	-
chr1	44812467	44812505	ENSG00000117419	0.000629605	-
chr1	44818227	44818257	ENSG00000117419	0.00240577	-
chr1	44818921	44818929	ENSG00000117419	0.0252249	-
chr1	44890005	44890029	ENSG00000187147	0.00145438	+
chr1	44892039	44892058	ENSG00000187147	0.0299208	+
chr1	44892905	44892926	ENSG00000187147	0.00697911	+
chr1	44895960	44895987	ENSG00000187147	0.00160062	+
chr1	44904496	44904523	ENSG00000187147	0.00160062	+
chr1	44912849	44912876	ENSG00000187147	0.000271323	+
chr1	44921604	44921623	ENSG00000187147	0.00661317	+
chr1	44923294	44923329	ENSG00000187147	5.69461e+06	+
chr1	44927203	44927223	ENSG00000187147	0.0305469	+
chr1	44936065	44936094	ENSG00000187147	0.00170414	+
chr1	44943469	44943475	ENSG00000187147	0.022474	+
chr1	44974829	44974831	ENSG00000187147	0.0204379	+
chr1	44975571	44975594	ENSG00000187147	0.000232776	+
chr1	45102974	45102996	ENSG00000187147	0.00136269	+
chr1	45187522	45187535	ENSG00000199377	1.02492e+06	-
chr1	45196742	45196769	ENSG00000200169	0.00365985	-
chr1	45196792	45196814	ENSG00000200169	0.00365985	-
chr1	45231154	45231182	ENSG00000142945	0.0303559	+
chr1	45242167	45242211	ENSG00000142937	0.00440887	+
chr1	45242190	45242219	ENSG00000200913	0.00365985	+
chr1	45242383	45242408	ENSG00000142937	0.0265237	+
chr1	45243502	45243527	ENSG00000142937	832411	+
chr1	45244043	45244099	ENSG00000142937	6.06428e-06	+
chr1	45244073	45244098	ENSG00000207421	0.000594185	+
chr1	45244304	45244334	ENSG00000142937	11142.5	+
chr1	45280869	45280890	ENSG00000222009	0.0189882	+
chr1	45285531	45285558	ENSG00000117425	0.00422454	-
chr1	45285584	45285643	ENSG00000117425	21452.2	-
chr1	45285585	45285639	ENSG00000202444	11142.5	-
chr1	45285643	45285683	ENSG00000117425	1.46106e+06	-
chr1	45335221	45335242	ENSG00000070785	0.0231866	-
chr1	45337029	45337065	ENSG00000070785	0.00100475	-
chr1	45380349	45380388	ENSG00000070785	2.24012e+06	-
chr1	45396813	45396831	ENSG00000070785	0.0225837	-
chr1	45612995	45613025	ENSG00000162415	0.0218602	-
chr1	45626978	45627001	ENSG00000162415	0.0211899	-
chr1	45640776	45640804	ENSG00000162415	0.0216674	-
chr1	45803182	45803208	ENSG00000132781	0.0283038	-
chr1	45976907	45976940	ENSG00000117450	484308	-
chr1	45979177	45979193	ENSG00000117450	0.0396496	-
chr1	45985239	45985259	ENSG00000117450	0.0115608	-
chr1	46021171	46021240	ENSG00000117448	4230.89	+
chr1	46033099	46033136	ENSG00000117448	0.00871432	+
chr1	46067951	46067966	ENSG00000132780	0.00906252	+
chr1	46072977	46073004	ENSG00000132780	0.00360077	+
chr1	46074404	46074437	ENSG00000132780	0.00102799	+
chr1	46074605	46074613	ENSG00000132780	0.0287734	+
chr1	46075379	46075436	ENSG00000132780	517839	+
chr1	46112651	46112666	ENSG00000159592	0.0310705	-
chr1	46112699	46112720	ENSG00000159592	0.00858703	-
chr1	46115424	46115446	ENSG00000159592	0.00888421	-
chr1	46134769	46134788	ENSG00000159592	0.0312181	-
chr1	46141564	46141585	ENSG00000159592	0.0076913	-
chr1	46159513	46159535	ENSG00000159596	0.0189882	+
chr1	46300211	46300242	ENSG00000086015	0.000183022	+
chr1	46351810	46351838	ENSG00000086015	0.00108637	+
chr1	46356772	46356802	ENSG00000086015	0.00615736	+
chr1	46364491	46364515	ENSG00000086015	0.00560097	+
chr1	46389131	46389161	ENSG00000086015	0.0283272	+
chr1	46439567	46439590	ENSG00000086015	0.00551181	+
chr1	46442540	46442571	ENSG00000086015	0.00625373	+
chr1	46463664	46463698	ENSG00000086015	0.00654916	+
chr1	46463731	46463751	ENSG00000086015	0.0250665	+
chr1	46468244	46468285	ENSG00000086015	0.000228915	+
chr1	46556414	46556436	ENSG00000117461	0.0312	-
chr1	46559098	46559121	ENSG00000117461	0.0318145	-
chr1	46580254	46580268	ENSG00000117461	0.0265371	-
chr1	46595749	46595779	ENSG00000117461	798.492	-
chr1	46726795	46726820	ENSG00000085999	0.00633364	+
chr1	46739177	46739201	ENSG00000085999	0.00621108	+
chr1	46764857	46764878	ENSG00000132128	0.0253307	-
chr1	46765728	46765755	ENSG00000132128	0.00585548	-
chr1	46766557	46766577	ENSG00000132128	0.025018	-
chr1	46775431	46775454	ENSG00000173660	0.0424921	+
chr1	47054688	47054711	ENSG00000079277	0.0238014	-
chr1	47056496	47056511	ENSG00000079277	0.0221229	-
chr1	47142666	47142688	ENSG00000159658	0.025132	-
chr1	47166542	47166570	ENSG00000159658	0.0269092	-
chr1	47166610	47166625	ENSG00000159658	0.0231505	-
chr1	47747096	47747120	ENSG00000123473	0.00767414	-
chr1	47755772	47755788	ENSG00000123473	0.0283359	-
chr1	47814964	47814995	ENSG00000162368	0.000223558	+
chr1	47815124	47815157	ENSG00000162368	0.00743669	+
chr1	47828740	47828761	ENSG00000162368	0.027316	+
chr1	48310972	48310992	ENSG00000204018	0.0366373	-
chr1	48311136	48311158	ENSG00000204018	0.00925332	-
chr1	48324239	48324262	ENSG00000204018	0.00723514	-
chr1	48362565	48362609	ENSG00000204018	81.4035	-
chr1	48371387	48371416	ENSG00000204018	7.58571e+06	-
chr1	48373450	48373480	ENSG00000204018	156071	-
chr1	48377977	48378003	ENSG00000204018	0.00221925	-
chr1	48399296	48399321	ENSG00000204018	0.000381408	-
chr1	48411816	48411827	ENSG00000204018	0.0282275	-
chr1	48414411	48414444	ENSG00000204018	9.47861e+06	-
chr1	48417746	48417764	ENSG00000204018	0.00801338	-
chr1	48419156	48419178	ENSG00000204018	0.0018704	-
chr1	48421666	48421712	ENSG00000204018	7847.89	-
chr1	48428201	48428223	ENSG00000204018	0.0386813	-
chr1	48429747	48429772	ENSG00000204018	0.00212779	-
chr1	48431063	48431083	ENSG00000204018	0.0366373	-
chr1	48433760	48433791	ENSG00000204018	0.00272167	-
chr1	48434496	48434534	ENSG00000204018	0.000123785	-
chr1	48436744	48436762	ENSG00000204018	0.0346572	-
chr1	48437211	48437250	ENSG00000204018	291774	-
chr1	48437746	48437768	ENSG00000204018	0.0386813	-
chr1	48438821	48438839	ENSG00000204018	0.0346572	-
chr1	48438893	48438895	ENSG00000204018	0.0210906	-
chr1	48440942	48440961	ENSG00000204018	0.0356392	-
chr1	48452160	48452188	ENSG00000204018	0.0113514	-
chr1	48456642	48456673	ENSG00000204018	0.00272167	-
chr1	50925415	50925430	ENSG00000185104	0.0306471	-
chr1	50929257	50929284	ENSG00000185104	0.000377292	-
chr1	50940758	50940796	ENSG00000185104	27753.7	-
chr1	50985350	50985393	ENSG00000185104	0.0162423	-
chr1	51002448	51002468	ENSG00000185104	0.0349888	-
chr1	51025044	51025065	ENSG00000185104	0.0358976	-
chr1	51069152	51069173	ENSG00000185104	0.00839084	-
chr1	51090380	51090401	ENSG00000185104	0.0358976	-
chr1	51092810	51092829	ENSG00000185104	0.0340935	-
chr1	51105052	51105089	ENSG00000185104	25845.3	-
chr1	51109108	51109124	ENSG00000185104	0.0314885	-
chr1	51111695	51111722	ENSG00000185104	0.0101911	-
chr1	51118407	51118422	ENSG00000185104	0.0306471	-
chr1	51145538	51145554	ENSG00000185104	0.0314885	-
chr1	51151668	51151725	ENSG00000185104	1541.09	-
chr1	51167541	51167544	ENSG00000185104	0.0215889	-
chr1	51167682	51167697	ENSG00000185104	0.0306471	-
chr1	51193779	51193819	ENSG00000185104	179494	-
chr1	51231315	51231346	ENSG00000185104	7.36019e+06	-
chr1	51236025	51236047	ENSG00000185104	0.00133532	-
chr1	51238697	51238734	ENSG00000185104	0.000100058	-
chr1	51297298	51297321	ENSG00000185104	0.00896428	-
chr1	51315334	51315376	ENSG00000185104	284072	-
chr1	51318409	51318430	ENSG00000185104	0.0358976	-
chr1	51321058	51321080	ENSG00000185104	0.00867429	-
chr1	51347173	51347209	ENSG00000185104	24053.9	-
chr1	51370368	51370400	ENSG00000185104	0.000474092	-
chr1	51384815	51384845	ENSG00000185104	6.98174e+06	-
chr1	51386363	51386382	ENSG00000185104	0.0340935	-
chr1	51396806	51396853	ENSG00000185104	716.087	-
chr1	51399773	51399795	ENSG00000185104	0.03682	-
chr1	51400704	51400723	ENSG00000185104	3.77849e+06	-
chr1	51407478	51407504	ENSG00000185104	0.00202747	-
chr1	51407723	51407743	ENSG00000185104	0.0349888	-
chr1	51407774	51407793	ENSG00000185104	0.00784329	-
chr1	51416029	51416051	ENSG00000185104	0.00867429	-
chr1	51436890	51436915	ENSG00000123080	0.0282413	+
chr1	51719433	51719453	ENSG00000123091	0.0245736	+
chr1	51737210	51737239	ENSG00000123091	0.00711573	+
chr1	51858579	51858608	ENSG00000085832	0.00592147	-
chr1	51903945	51903975	ENSG00000085832	0.00601053	-
chr1	51907293	51907319	ENSG00000085832	0.0265544	-
chr1	52144360	52144362	ENSG00000117859	0.0202963	+
chr1	52198022	52198098	ENSG00000117859	11.4083	+
chr1	52201448	52201466	ENSG00000117859	0.0281974	+
chr1	52206819	52206859	ENSG00000117859	5.95374e+06	+
chr1	52210226	52210246	ENSG00000117859	0.00643362	+
chr1	52216240	52216260	ENSG00000117859	0.0292964	+
chr1	52220328	52220361	ENSG00000117859	0.000300637	+
chr1	52221352	52221385	ENSG00000117859	4.56021e+06	+
chr1	52226114	52226147	ENSG00000117859	4.56021e+06	+
chr1	52237295	52237299	ENSG00000117859	0.0211984	+
chr1	52253936	52253963	ENSG00000117859	0.00365985	+
chr1	52260940	52260967	ENSG00000078618	0.0419763	-
chr1	52263662	52263684	ENSG00000078618	0.0370812	-
chr1	52265169	52265192	ENSG00000078618	0.00181964	-
chr1	52266173	52266196	ENSG00000078618	0.00905042	-
chr1	52281879	52281904	ENSG00000078618	0.00966177	-
chr1	52305766	52305789	ENSG00000078618	0.00905042	-
chr1	52329627	52329649	ENSG00000078618	0.0370812	-
chr1	52532903	52532920	ENSG00000134717	0.0286728	+
chr1	52535377	52535412	ENSG00000134717	0.00992943	+
chr1	52537240	52537281	ENSG00000134717	0.000447313	+
chr1	52542324	52542339	ENSG00000134717	0.0260343	+
chr1	52544846	52544876	ENSG00000134717	0.037194	+
chr1	52553905	52553927	ENSG00000134717	0.00677446	+
chr1	52880123	52880128	ENSG00000134748	0.0212742	+
chr1	52900696	52900719	ENSG00000134744	0.031782	-
chr1	52928925	52928958	ENSG00000134744	0.000320594	-
chr1	52930579	52930600	ENSG00000134744	0.0012766	-
chr1	52937205	52937227	ENSG00000134744	0.00697576	-
chr1	52961028	52961071	ENSG00000134744	137704	-
chr1	53152933	53152969	ENSG00000162377	472343	-
chr1	53153019	53153053	ENSG00000162377	0.00736608	-
chr1	53219985	53220018	ENSG00000162378	14.8794	+
chr1	53219997	53220017	ENSG00000252018	0.0189882	+
chr1	53238251	53238282	ENSG00000228929	0.000594185	-
chr1	53291003	53291039	ENSG00000162378	0.00503174	+
chr1	53326870	53326903	ENSG00000203995	0.000447063	+
chr1	53330957	53330984	ENSG00000203995	0.00196306	+
chr1	53332553	53332581	ENSG00000203995	0.00991173	+
chr1	53343698	53343719	ENSG00000203995	0.00799767	+
chr1	53345869	53345871	ENSG00000203995	0.0207907	+
chr1	53346848	53346873	ENSG00000203995	0.00905671	+
chr1	53347350	53347356	ENSG00000203995	0.0233521	+
chr1	53359834	53359847	ENSG00000203995	0.00365985	+
chr1	53359966	53359985	ENSG00000203995	0.00365985	+
chr1	53517193	53517220	ENSG00000116171	0.0189882	+
chr1	53684731	53684765	ENSG00000162384	0.00133184	-
chr1	53712157	53712202	ENSG00000157193	7857.79	-
chr1	53739442	53739462	ENSG00000157193	0.0371058	-
chr1	53749912	53749938	ENSG00000157193	0.0022752	-
chr1	53750025	53750050	ENSG00000157193	6.22459e+06	-
chr1	53750354	53750385	ENSG00000157193	8.82824e+06	-
chr1	53752724	53752753	ENSG00000157193	0.00257971	-
chr1	54011345	54011378	ENSG00000174332	0.00152178	-
chr1	54014593	54014618	ENSG00000174332	0.0300428	-
chr1	54023384	54023406	ENSG00000174332	0.02861	-
chr1	54033600	54033622	ENSG00000174332	0.02861	-
chr1	54035752	54035775	ENSG00000174332	0.029083	-
chr1	54043943	54043954	ENSG00000174332	0.02371	-
chr1	54044260	54044290	ENSG00000174332	0.0325233	-
chr1	54046425	54046450	ENSG00000174332	0.00664839	-
chr1	54048647	54048671	ENSG00000174332	0.0295606	-
chr1	54053763	54053797	ENSG00000174332	0.00155991	-
chr1	54056699	54056726	ENSG00000174332	0.0310211	-
chr1	54058675	54058711	ENSG00000174332	0.000278987	-
chr1	54114857	54114887	ENSG00000174332	0.0325233	-
chr1	54148142	54148167	ENSG00000174332	0.00664839	-
chr1	54172589	54172611	ENSG00000174332	0.02861	-
chr1	54183536	54183566	ENSG00000174332	0.0325233	-
chr1	54191527	54191556	ENSG00000174332	0.00722494	-
chr1	54233293	54233339	ENSG00000058804	38626.3	-
chr1	54259149	54259171	ENSG00000058804	0.00154377	-
chr1	54322680	54322704	ENSG00000058799	0.0226859	-
chr1	54388146	54388180	ENSG00000081870	0.034091	-
chr1	54394279	54394309	ENSG00000081870	0.0320956	-
chr1	54420687	54420711	ENSG00000116212	0.0277623	+
chr1	54515346	54515367	ENSG00000116209	0.0283287	-
chr1	54733448	54733468	ENSG00000157216	0.0314078	-
chr1	54791366	54791398	ENSG00000157216	0.000352648	-
chr1	54802034	54802056	ENSG00000157216	0.00143031	-
chr1	54832046	54832063	ENSG00000157216	0.0294019	-
chr1	54852934	54852959	ENSG00000157216	0.000268043	-
chr1	55029196	55029217	ENSG00000162390	0.0197916	+
chr1	55316801	55316835	ENSG00000116133	0.00170953	-
chr1	55329021	55329046	ENSG00000116133	0.00133435	-
chr1	55514509	55514538	ENSG00000169174	0.00655951	+
chr1	55516261	55516266	ENSG00000169174	0.0209058	+
chr1	55517790	55517816	ENSG00000169174	0.0285281	+
chr1	55529120	55529125	ENSG00000169174	0.0201111	+
chr1	55586650	55586670	ENSG00000162402	0.0307918	-
chr1	57153143	57153165	ENSG00000162409	0.00829014	+
chr1	57700196	57700217	ENSG00000173406	0.0201895	-
chr1	57744549	57744570	ENSG00000173406	0.0201895	-
chr1	57803653	57803676	ENSG00000173406	0.0203009	-
chr1	57861075	57861097	ENSG00000173406	0.0202451	-
chr1	57881374	57881402	ENSG00000173406	0.0205813	-
chr1	58996628	58996672	ENSG00000173406	0.000724545	-
chr1	58996628	58996672	ENSG00000162600	0.000827926	-
chr1	59124371	59124413	ENSG00000162601	16.2949	-
chr1	59152038	59152061	ENSG00000162601	0.0319198	-
chr1	59266281	59266302	ENSG00000234807	0.00411116	+
chr1	61554785	61554812	ENSG00000162599	1601.97	+
chr1	61554843	61554874	ENSG00000162599	2.27719	+
chr1	61554884	61554909	ENSG00000162599	849999	+
chr1	61556276	61556316	ENSG00000162599	0.000137773	+
chr1	61559339	61559384	ENSG00000162599	0.000177038	+
chr1	61559714	61559732	ENSG00000162599	0.0346896	+
chr1	61559884	61559911	ENSG00000162599	0.00231835	+
chr1	61560477	61560494	ENSG00000162599	0.00149679	+
chr1	61562748	61562791	ENSG00000162599	2.6016e+06	+
chr1	61563415	61563444	ENSG00000162599	0.0025168	+
chr1	61563673	61563697	ENSG00000162599	0.000363291	+
chr1	61565590	61565622	ENSG00000162599	9.00093e+06	+
chr1	61567940	61567969	ENSG00000162599	195.208	+
chr1	61568302	61568332	ENSG00000162599	8.05115e+06	+
chr1	61568690	61568720	ENSG00000162599	0.00262068	+
chr1	61569637	61569659	ENSG00000162599	0.0387231	+
chr1	61570030	61570090	ENSG00000162599	332.894	+
chr1	61570864	61570885	ENSG00000162599	4.74003e+06	+
chr1	61571024	61571083	ENSG00000162599	2600.04	+
chr1	61571251	61571298	ENSG00000162599	8529.94	+
chr1	61573861	61573880	ENSG00000162599	0.0356739	+
chr1	61574115	61574147	ENSG00000162599	9.00093e+06	+
chr1	61574478	61574499	ENSG00000162599	0.0376907	+
chr1	61575066	61575097	ENSG00000162599	2.04396	+
chr1	61575128	61575154	ENSG00000162599	0.00222365	+
chr1	61575676	61575713	ENSG00000162599	0.000117878	+
chr1	61578352	61578374	ENSG00000162599	0.00926645	+
chr1	61578567	61578640	ENSG00000162599	924.122	+
chr1	61578926	61578954	ENSG00000162599	0.0113704	+
chr1	61580550	61580569	ENSG00000162599	0.00832246	+
chr1	61581874	61581911	ENSG00000162599	256164	+
chr1	61582651	61582715	ENSG00000162599	5.59405	+
chr1	61584831	61584870	ENSG00000162599	0.000741961	+
chr1	61585038	61585055	ENSG00000162599	0.00773147	+
chr1	61585433	61585470	ENSG00000162599	3270.26	+
chr1	61586015	61586061	ENSG00000162599	62994	+
chr1	61586313	61586337	ENSG00000162599	0.00204302	+
chr1	61586612	61586638	ENSG00000162599	0.000402072	+
chr1	61587069	61587094	ENSG00000162599	0.000382289	+
chr1	61587386	61587407	ENSG00000162599	0.0376907	+
chr1	61589767	61589791	ENSG00000162599	0.00204302	+
chr1	61589833	61589851	ENSG00000162599	0.0346896	+
chr1	61589890	61589915	ENSG00000162599	0.0102816	+
chr1	61590728	61590766	ENSG00000270742	0.00365985	+
chr1	61591385	61591422	ENSG00000162599	3270.26	+
chr1	61591667	61591710	ENSG00000162599	2.6016e+06	+
chr1	61595427	61595482	ENSG00000162599	218.877	+
chr1	61595854	61595876	ENSG00000162599	691916	+
chr1	61600075	61600100	ENSG00000162599	0.0102816	+
chr1	61602557	61602583	ENSG00000162599	0.000402072	+
chr1	61602754	61602785	ENSG00000162599	0.00051361	+
chr1	61602971	61602999	ENSG00000162599	1.65854	+
chr1	61606099	61606142	ENSG00000162599	381205	+
chr1	61609418	61609443	ENSG00000162599	12522.8	+
chr1	61610648	61610679	ENSG00000162599	0.00272774	+
chr1	61613641	61613681	ENSG00000162599	5.40577	+
chr1	61616051	61616064	ENSG00000162599	0.00663814	+
chr1	61616444	61616468	ENSG00000162599	0.00204302	+
chr1	61618685	61618702	ENSG00000162599	0.00149679	+
chr1	61620417	61620441	ENSG00000162599	0.000363291	+
chr1	61623719	61623797	ENSG00000162599	165.585	+
chr1	61626914	61626935	ENSG00000162599	0.0376907	+
chr1	61627598	61627614	ENSG00000162599	0.0327688	+
chr1	61629918	61629955	ENSG00000162599	3270.26	+
chr1	61630746	61630797	ENSG00000162599	1.57974	+
chr1	61631427	61631489	ENSG00000162599	2522.29	+
chr1	61631801	61631823	ENSG00000162599	691916	+
chr1	61632424	61632464	ENSG00000162599	4908.73	+
chr1	61633304	61633326	ENSG00000162599	0.0387231	+
chr1	61633769	61633791	ENSG00000162599	0.000327562	+
chr1	61634023	61634028	ENSG00000162599	0.0233383	+
chr1	61641281	61641330	ENSG00000162599	556073	+
chr1	61642274	61642297	ENSG00000162599	0.00959681	+
chr1	61643853	61643914	ENSG00000162599	23554.4	+
chr1	61648051	61648078	ENSG00000162599	0.0109992	+
chr1	61648451	61648506	ENSG00000162599	115734	+
chr1	61649289	61649294	ENSG00000162599	0.0233383	+
chr1	61652296	61652329	ENSG00000162599	2.70885e-08	+
chr1	61658702	61658737	ENSG00000162599	0.000105981	+
chr1	61658874	61658911	ENSG00000162599	0.000117878	+
chr1	61659242	61659266	ENSG00000162599	0.00993518	+
chr1	61660241	61660286	ENSG00000162599	433253	+
chr1	61660540	61660555	ENSG00000162599	0.00717028	+
chr1	61662110	61662142	ENSG00000162599	0.000538614	+
chr1	61667443	61667479	ENSG00000162599	3526.02	+
chr1	61668037	61668064	ENSG00000162599	0.00231835	+
chr1	61668979	61669001	ENSG00000162599	0.000327562	+
chr1	61670925	61670944	ENSG00000162599	0.0356739	+
chr1	61673451	61673463	ENSG00000162599	0.0290297	+
chr1	61678019	61678054	ENSG00000162599	0.003189	+
chr1	61679590	61679610	ENSG00000162599	0.0366743	+
chr1	61684987	61685034	ENSG00000162599	67548.6	+
chr1	61686131	61686171	ENSG00000162599	4092.08	+
chr1	61691382	61691420	ENSG00000162599	455.054	+
chr1	61702588	61702608	ENSG00000162599	0.0366743	+
chr1	61703142	61703168	ENSG00000162599	0.00222365	+
chr1	61708280	61708330	ENSG00000162599	83001.3	+
chr1	61736569	61736596	ENSG00000162599	971724	+
chr1	61856303	61856344	ENSG00000162599	334667	+
chr1	61869477	61869479	ENSG00000162599	0.020882	+
chr1	62158489	62158517	ENSG00000162604	0.00206947	-
chr1	62165174	62165195	ENSG00000162604	0.00158101	-
chr1	62166451	62166500	ENSG00000162604	2.5459e+06	-
chr1	62170827	62170847	ENSG00000162604	0.0319265	-
chr1	62916821	62916838	ENSG00000162607	0.0189882	+
chr1	63079465	63079487	ENSG00000116641	0.00459489	-
chr1	63298256	63298280	ENSG00000125703	0.00536379	+
chr1	63875521	63875526	ENSG00000088035	0.0202575	+
chr1	63907264	63907300	ENSG00000142856	451088	-
chr1	63908044	63908073	ENSG00000142856	0.00750007	-
chr1	63908435	63908457	ENSG00000142856	0.0292751	-
chr1	63914558	63914573	ENSG00000142856	0.0258582	-
chr1	63915738	63915759	ENSG00000142856	0.0287714	-
chr1	63915886	63915908	ENSG00000142856	0.00642753	-
chr1	63916079	63916114	ENSG00000142856	0.0362979	-
chr1	63916541	63916556	ENSG00000142856	0.0258582	-
chr1	63918005	63918027	ENSG00000142856	0.0292751	-
chr1	63918129	63918163	ENSG00000142856	0.00833842	-
chr1	63920305	63920336	ENSG00000142856	0.00151999	-
chr1	63922335	63922391	ENSG00000142856	1.3141e+06	-
chr1	63922772	63922805	ENSG00000142856	539121	-
chr1	63923371	63923403	ENSG00000142856	0.000263203	-
chr1	63925281	63925335	ENSG00000142856	8.28567e+06	-
chr1	63934961	63934991	ENSG00000142856	0.0334921	-
chr1	63942079	63942124	ENSG00000142856	870595	-
chr1	63942219	63942241	ENSG00000142856	0.0292751	-
chr1	63942518	63942557	ENSG00000142856	5.01412e+06	-
chr1	63946311	63946331	ENSG00000142856	0.028273	-
chr1	63949487	63949508	ENSG00000142856	0.0287714	-
chr1	63951806	63951825	ENSG00000142856	0.0277797	-
chr1	63959371	63959455	ENSG00000142856	3.38594e+06	-
chr1	63962983	63963014	ENSG00000142856	0.00782803	-
chr1	64012821	64012826	ENSG00000203965	0.0201971	+
chr1	64078634	64078654	ENSG00000079739	0.0233597	+
chr1	64241228	64241275	ENSG00000185483	0.000335928	+
chr1	64241327	64241355	ENSG00000185483	0.00125055	+
chr1	64243665	64243708	ENSG00000185483	0.000303084	+
chr1	64260374	64260396	ENSG00000185483	0.0276034	+
chr1	64261527	64261564	ENSG00000185483	0.00790298	+
chr1	64274572	64274601	ENSG00000185483	0.0306181	+
chr1	64276117	64276144	ENSG00000185483	0.0297378	+
chr1	64282811	64282851	ENSG00000185483	0.00164424	+
chr1	64285159	64285191	ENSG00000185483	0.00137274	+
chr1	64295611	64295641	ENSG00000185483	0.0310639	+
chr1	64299496	64299530	ENSG00000185483	0.0328854	+
chr1	64299895	64299917	ENSG00000185483	0.0276034	+
chr1	64326011	64326044	ENSG00000185483	0.0324243	+
chr1	64327419	64327444	ENSG00000185483	0.00631249	+
chr1	64328530	64328565	ENSG00000185483	0.0014702	+
chr1	64329092	64329097	ENSG00000185483	0.0210476	+
chr1	64329682	64329687	ENSG00000185483	0.00418318	+
chr1	64339600	64339622	ENSG00000185483	0.00595302	+
chr1	64344679	64344721	ENSG00000185483	0.00029529	+
chr1	64345423	64345444	ENSG00000185483	0.0271879	+
chr1	64345560	64345584	ENSG00000185483	0.00619102	+
chr1	64346884	64346912	ENSG00000185483	0.00668691	+
chr1	64364205	64364252	ENSG00000185483	0.00437063	+
chr1	64369550	64369572	ENSG00000185483	0.0276034	+
chr1	64371186	64371214	ENSG00000185483	0.00668691	+
chr1	64632681	64632703	ENSG00000185483	0.0251518	+
chr1	65139590	65139611	ENSG00000158966	0.0229899	+
chr1	65246895	65246918	ENSG00000162437	0.00555655	+
chr1	65275234	65275260	ENSG00000162437	0.00105643	+
chr1	65288877	65288892	ENSG00000162437	0.023627	+
chr1	65410517	65410539	ENSG00000162434	0.0235114	-
chr1	65887230	65887255	ENSG00000116678	0.0242654	+
chr1	65891329	65891365	ENSG00000116678	0.00571111	+
chr1	65891803	65891823	ENSG00000116678	0.0231888	+
chr1	65891870	65891890	ENSG00000116678	0.0231888	+
chr1	65891976	65892003	ENSG00000116678	0.00515183	+
chr1	65895125	65895146	ENSG00000116678	0.0234018	+
chr1	65896578	65896638	ENSG00000116678	52226.2	+
chr1	65896585	65896624	ENSG00000213625	4.63242e+06	+
chr1	65897709	65897756	ENSG00000116678	0.000191613	+
chr1	65897801	65897840	ENSG00000116678	0.000168237	+
chr1	65897805	65897833	ENSG00000213625	0.000727105	+
chr1	65899806	65899844	ENSG00000116678	0.00584097	+
chr1	65900111	65900121	ENSG00000116678	0.0211243	+
chr1	65980660	65980665	ENSG00000116678	0.0201359	+
chr1	67060097	67060117	ENSG00000118473	0.0223757	+
chr1	67397193	67397224	ENSG00000198160	0.000284612	+
chr1	67397286	67397319	ENSG00000198160	0.00717842	+
chr1	67401242	67401279	ENSG00000198160	0.00885697	+
chr1	67402759	67402761	ENSG00000198160	0.0223757	+
chr1	67405533	67405560	ENSG00000198160	0.0207215	+
chr1	67406034	67406141	ENSG00000198160	14.4258	+
chr1	67407192	67407214	ENSG00000198160	0.0161829	+
chr1	67407796	67407858	ENSG00000198160	1544.52	+
chr1	67408733	67408760	ENSG00000198160	0.000205613	+
chr1	67415709	67415743	ENSG00000198160	1.08263e+06	+
chr1	67419968	67419988	ENSG00000198160	0.0489762	+
chr1	67420018	67420023	ENSG00000198160	0.025886	+
chr1	67421305	67421328	ENSG00000198160	0.0106582	+
chr1	67431176	67431182	ENSG00000198160	0.0284823	+
chr1	67434731	67434746	ENSG00000198160	0.0441844	+
chr1	67438339	67438359	ENSG00000198160	0.0145703	+
chr1	67439339	67439363	ENSG00000198160	0.01791	+
chr1	67873681	67873722	ENSG00000142864	0.00859305	-
chr1	67876022	67876048	ENSG00000142864	0.0372058	-
chr1	67876138	67876177	ENSG00000142864	0.000101424	-
chr1	67878147	67878172	ENSG00000142864	0.00671302	-
chr1	67891881	67891918	ENSG00000142864	0.00588329	-
chr1	67893524	67893573	ENSG00000142864	42349.4	-
chr1	68153773	68153815	ENSG00000116717	0.000594185	+
chr1	68168289	68168323	ENSG00000172380	0.00235046	-
chr1	68169011	68169031	ENSG00000172380	0.0327681	-
chr1	68169283	68169309	ENSG00000172380	0.00889827	-
chr1	68170568	68170599	ENSG00000172380	0.00212321	-
chr1	68170828	68170852	ENSG00000172380	0.00165752	-
chr1	68207978	68208015	ENSG00000172380	7.94325e+06	-
chr1	68218489	68218515	ENSG00000172380	0.00889827	-
chr1	68234459	68234488	ENSG00000172380	0.000350171	-
chr1	68294305	68294335	ENSG00000172380	5.71774e+06	-
chr1	68296277	68296302	ENSG00000172380	0.00864388	-
chr1	68298884	68298904	ENSG00000172380	0.0189882	-
chr1	68300764	68300781	ENSG00000232284	0.0198209	+
chr1	68622579	68622602	ENSG00000116729	0.0281651	-
chr1	68633194	68633218	ENSG00000116729	0.00701146	-
chr1	68639586	68639628	ENSG00000116729	0.0104624	-
chr1	68640759	68640788	ENSG00000116729	0.0342006	-
chr1	68643543	68643616	ENSG00000116729	7097.94	-
chr1	68644667	68644705	ENSG00000116729	0.000345883	-
chr1	68646573	68646618	ENSG00000116729	0.000430328	-
chr1	68647656	68647678	ENSG00000116729	0.0301699	-
chr1	68647815	68647843	ENSG00000116729	0.0336066	-
chr1	68655149	68655201	ENSG00000116729	0.0028022	-
chr1	68657496	68657516	ENSG00000116729	0.0290727	-
chr1	68698080	68698102	ENSG00000116729	0.0189882	-
chr1	68941550	68941584	ENSG00000024526	0.00045678	-
chr1	68942469	68942527	ENSG00000024526	3.60661e+06	-
chr1	68946361	68946384	ENSG00000024526	0.0359519	-
chr1	68948985	68949004	ENSG00000024526	0.00741906	-
chr1	68951078	68951107	ENSG00000024526	0.00926705	-
chr1	68953501	68953546	ENSG00000024526	0.000705544	-
chr1	68955176	68955204	ENSG00000024526	0.0403065	-
chr1	70610559	70610626	ENSG00000066557	6.0445	-
chr1	70632474	70632508	ENSG00000066557	0.00176621	-
chr1	70638027	70638058	ENSG00000066557	0.0354777	-
chr1	70650255	70650280	ENSG00000066557	0.0290297	-
chr1	70687992	70688033	ENSG00000116754	116.778	+
chr1	70688234	70688252	ENSG00000116754	0.00709991	+
chr1	70689142	70689162	ENSG00000116754	0.00203765	+
chr1	70690007	70690036	ENSG00000116754	5.39743e+06	+
chr1	70690947	70690997	ENSG00000116754	2.32881e-42	+
chr1	70692259	70692273	ENSG00000116754	0.000992592	+
chr1	70692804	70692820	ENSG00000116754	0.00582215	+
chr1	70693571	70693594	ENSG00000116754	0.00280675	+
chr1	70694466	70694487	ENSG00000116754	0.00227319	+
chr1	70695554	70695575	ENSG00000116754	5.25227e-05	+
chr1	70695575	70695599	ENSG00000116754	1.92265	+
chr1	70695669	70695700	ENSG00000116754	0.0163464	+
chr1	70695855	70695881	ENSG00000116754	24.7203	+
chr1	70695924	70695931	ENSG00000116754	0.000362356	+
chr1	70696012	70696025	ENSG00000116754	0.0178236	+
chr1	70696045	70696062	ENSG00000116754	0.000285022	+
chr1	70696659	70696700	ENSG00000116754	1.04034e+06	+
chr1	70697057	70697082	ENSG00000116754	1552.4	+
chr1	70697132	70697150	ENSG00000116754	0.00162342	+
chr1	70697272	70697284	ENSG00000116754	0.00378072	+
chr1	70697333	70697358	ENSG00000116754	11564	+
chr1	70697858	70697882	ENSG00000116754	0.00310707	+
chr1	70766980	70767004	ENSG00000118454	0.00740442	-
chr1	70770460	70770479	ENSG00000118454	0.0295412	-
chr1	71533001	71533022	ENSG00000132485	0.000382646	-
chr1	71533892	71533915	ENSG00000132485	1703.65	-
chr1	71534214	71534248	ENSG00000132485	5.68429e-12	-
chr1	71534686	71534702	ENSG00000132485	466370	-
chr1	71535795	71535824	ENSG00000132485	3.92218	-
chr1	71535898	71535916	ENSG00000132485	18778.9	-
chr1	71536132	71536152	ENSG00000132485	0.00142467	-
chr1	71536339	71536377	ENSG00000132485	0.000346577	-
chr1	72042500	72042519	ENSG00000172260	0.0302008	-
chr1	72519449	72519469	ENSG00000172260	0.0308446	-
chr1	72555408	72555427	ENSG00000172260	0.0302008	-
chr1	72565475	72565495	ENSG00000172260	0.0308446	-
chr1	72570949	72570969	ENSG00000172260	0.0308446	-
chr1	72571684	72571723	ENSG00000172260	6.95439e+06	-
chr1	72574608	72574631	ENSG00000172260	0.0328241	-
chr1	72581427	72581454	ENSG00000172260	0.0355764	-
chr1	72603397	72603420	ENSG00000172260	0.00694173	-
chr1	72605885	72605907	ENSG00000172260	0.00726575	-
chr1	72606704	72606722	ENSG00000172260	0.0295651	-
chr1	72612664	72612688	ENSG00000172260	0.00148091	-
chr1	72614757	72614777	ENSG00000172260	0.0308446	-
chr1	72615753	72615766	ENSG00000172260	0.00564647	-
chr1	72624350	72624375	ENSG00000172260	0.0341841	-
chr1	72649258	72649296	ENSG00000172260	123062	-
chr1	72651337	72651358	ENSG00000172260	0.00134019	-
chr1	72653277	72653314	ENSG00000172260	116668	-
chr1	72653361	72653366	ENSG00000172260	0.0220234	-
chr1	72656802	72656839	ENSG00000172260	13632.9	-
chr1	72663160	72663185	ENSG00000172260	0.00787057	-
chr1	72663908	72663917	ENSG00000172260	0.0242019	-
chr1	72665334	72665355	ENSG00000172260	0.0314964	-
chr1	72666675	72666692	ENSG00000172260	0.0289373	-
chr1	72667426	72667449	ENSG00000172260	0.00143282	-
chr1	72673280	72673299	ENSG00000172260	0.0302008	-
chr1	72675121	72675151	ENSG00000172260	0.0089548	-
chr1	72678283	72678342	ENSG00000172260	629.453	-
chr1	72683842	72683871	ENSG00000172260	0.000299826	-
chr1	72685622	72685690	ENSG00000172260	72606.9	-
chr1	72686228	72686247	ENSG00000172260	0.0302008	-
chr1	72691270	72691310	ENSG00000172260	1.04765e+06	-
chr1	72691394	72691431	ENSG00000172260	909689	-
chr1	72696401	72696432	ENSG00000172260	4.96156e+06	-
chr1	72704426	72704449	ENSG00000172260	0.00746363	-
chr1	72708920	72708935	ENSG00000172260	0.0277058	-
chr1	72709736	72709768	ENSG00000172260	0.000335439	-
chr1	72715629	72715640	ENSG00000172260	0.0253382	-
chr1	72716817	72716872	ENSG00000172260	4451.42	-
chr1	72723315	72723337	ENSG00000172260	0.0321562	-
chr1	72723573	72723612	ENSG00000172260	6.95439e+06	-
chr1	72724374	72724391	ENSG00000172260	0.0289373	-
chr1	72724441	72724483	ENSG00000172260	206.242	-
chr1	72725075	72725099	ENSG00000172260	0.000247255	-
chr1	72726272	72726292	ENSG00000172260	0.0308446	-
chr1	72726347	72726378	ENSG00000172260	0.00185287	-
chr1	72727665	72727685	ENSG00000172260	0.00688101	-
chr1	72728274	72728300	ENSG00000172260	0.00807971	-
chr1	72728683	72728705	ENSG00000172260	0.0321562	-
chr1	72730818	72730865	ENSG00000172260	195787	-
chr1	72731727	72731754	ENSG00000172260	4.15966e+06	-
chr1	72734778	72734806	ENSG00000172260	0.0016857	-
chr1	72737907	72737933	ENSG00000172260	691.875	-
chr1	75205222	75205276	ENSG00000162623	1.90057e+06	+
chr1	75205571	75205604	ENSG00000162623	5.31813e+06	+
chr1	75231549	75231583	ENSG00000162623	0.000594185	+
chr1	76207065	76207088	ENSG00000117054	0.00599039	+
chr1	76215741	76215776	ENSG00000117054	0.000238399	+
chr1	76228800	76228833	ENSG00000117054	0.00721443	+
chr1	76251947	76251986	ENSG00000117054	0.000264736	+
chr1	76252354	76252428	ENSG00000117054	11142.5	+
chr1	76252501	76252537	ENSG00000117054	0.000594185	+
chr1	76253022	76253064	ENSG00000117054	0.00365985	+
chr1	76253152	76253232	ENSG00000117054	6.35978	+
chr1	76253300	76253330	ENSG00000137955	45600.7	+
chr1	76253583	76253609	ENSG00000137955	1.00716e+06	+
chr1	76253588	76253601	ENSG00000207241	112520	+
chr1	76255169	76255215	ENSG00000201487	0.394895	+
chr1	76255184	76255209	ENSG00000137955	0.011351	+
chr1	76260309	76260329	ENSG00000137955	1004.78	+
chr1	77605608	77605631	ENSG00000142892	0.024162	-
chr1	77608794	77608820	ENSG00000142892	0.0248628	-
chr1	77670785	77670817	ENSG00000142892	0.00558951	-
chr1	78051322	78051343	ENSG00000036549	0.0139111	-
chr1	78056776	78056792	ENSG00000036549	0.00225038	-
chr1	78064528	78064581	ENSG00000036549	111273	-
chr1	78065008	78065040	ENSG00000036549	0.0058122	-
chr1	78067437	78067461	ENSG00000036549	0.00372317	-
chr1	78068157	78068192	ENSG00000036549	0.000306756	-
chr1	78069315	78069337	ENSG00000036549	0.0027449	-
chr1	78078634	78078662	ENSG00000036549	0.0193271	-
chr1	78078698	78078735	ENSG00000036549	0.00748878	-
chr1	78079071	78079106	ENSG00000036549	0.00153583	-
chr1	78085329	78085371	ENSG00000036549	9.47497e+06	-
chr1	78085528	78085551	ENSG00000036549	0.00350804	-
chr1	78092965	78093000	ENSG00000036549	883179	-
chr1	78093521	78093559	ENSG00000036549	0.00183618	-
chr1	78095837	78095874	ENSG00000036549	0.00748878	-
chr1	78096491	78096499	ENSG00000036549	0.00675413	-
chr1	78096756	78096779	ENSG00000036549	0.000121149	-
chr1	78097172	78097219	ENSG00000036549	8832.94	-
chr1	78099200	78099241	ENSG00000036549	1.50746e+06	-
chr1	78103714	78103771	ENSG00000036549	475.27	-
chr1	78104113	78104131	ENSG00000036549	0.0469719	-
chr1	78104490	78104507	ENSG00000036549	0.0451298	-
chr1	78106513	78106541	ENSG00000036549	0.00468251	-
chr1	78106962	78106977	ENSG00000036549	0.0415695	-
chr1	78121840	78121862	ENSG00000036549	0.0489226	-
chr1	78132291	78132311	ENSG00000036549	0.0132319	-
chr1	78141582	78141618	ENSG00000036549	503560	-
chr1	78144693	78144718	ENSG00000036549	0.0168612	-
chr1	78167084	78167113	ENSG00000077254	0.00617784	-
chr1	78172230	78172259	ENSG00000077254	0.00838972	-
chr1	78173130	78173158	ENSG00000077254	0.0352263	-
chr1	78180546	78180574	ENSG00000077254	0.00818603	-
chr1	78187106	78187140	ENSG00000077254	0.000337823	-
chr1	78222823	78222848	ENSG00000077254	0.00759556	-
chr1	78391902	78391939	ENSG00000162614	0.00157226	+
chr1	78410313	78410339	ENSG00000162613	2701.42	-
chr1	78410953	78410974	ENSG00000162613	6493.15	-
chr1	78412487	78412531	ENSG00000162613	1.86674e-06	-
chr1	78412670	78412683	ENSG00000162613	0.019127	-
chr1	78413444	78413480	ENSG00000162613	0.00074974	-
chr1	78413573	78413590	ENSG00000162613	966890	-
chr1	78413649	78413675	ENSG00000162613	4.83263e-05	-
chr1	78414243	78414276	ENSG00000162613	3.86316	-
chr1	78419644	78419667	ENSG00000162613	0.00450914	-
chr1	78421537	78421570	ENSG00000162613	1719.4	-
chr1	78424922	78424944	ENSG00000162613	0.00906545	-
chr1	78426318	78426370	ENSG00000162613	5.85379e+06	-
chr1	78429294	78429316	ENSG00000162613	0.01147	-
chr1	78430376	78430395	ENSG00000162613	0.0116609	-
chr1	78434845	78434856	ENSG00000162613	0.0442865	-
chr1	78445478	78445505	ENSG00000137960	0.00564369	+
chr1	78445891	78445941	ENSG00000137960	56.9012	+
chr1	78445896	78445938	ENSG00000162616	213.199	+
chr1	78450511	78450537	ENSG00000137960	0.000995833	+
chr1	78450513	78450535	ENSG00000162616	0.012027	+
chr1	78451154	78451183	ENSG00000137960	0.0058094	+
chr1	78451159	78451179	ENSG00000162616	0.0110156	+
chr1	78451340	78451370	ENSG00000137960	0.00589353	+
chr1	78451469	78451498	ENSG00000137960	0.00105084	+
chr1	78451472	78451491	ENSG00000162616	0.0426926	+
chr1	78454470	78454495	ENSG00000137960	0.0259091	+
chr1	78455422	78455470	ENSG00000137960	3.54475e+06	+
chr1	78455430	78455462	ENSG00000162616	0.00429332	+
chr1	78456167	78456238	ENSG00000137960	0.00773826	+
chr1	78456167	78456224	ENSG00000162616	9083.93	+
chr1	78460310	78460334	ENSG00000137960	0.0054014	+
chr1	78460310	78460317	ENSG00000162616	0.0266329	+
chr1	78469059	78469087	ENSG00000137960	0.0267926	+
chr1	78470785	78470830	ENSG00000137960	0.0072603	+
chr1	78482236	78482284	ENSG00000137960	3.54475e+06	+
chr1	78482251	78482275	ENSG00000162616	0.0130997	+
chr1	78482439	78482480	ENSG00000137960	0.000210556	+
chr1	79086835	79086871	ENSG00000137959	0.00225807	+
chr1	79087586	79087618	ENSG00000137959	0.00042742	+
chr1	79092628	79092669	ENSG00000137959	0.0157359	+
chr1	79093676	79093719	ENSG00000137959	923502	+
chr1	79094289	79094307	ENSG00000137959	0.00368877	+
chr1	79095459	79095489	ENSG00000137959	0.00200629	+
chr1	79106198	79106208	ENSG00000137959	0.0355201	+
chr1	79108286	79108307	ENSG00000137959	0.00365985	+
chr1	79124226	79124249	ENSG00000137965	0.033071	+
chr1	82350535	82350556	ENSG00000117114	0.0199016	+
chr1	82406913	82406937	ENSG00000117114	0.0200282	+
chr1	84414040	84414074	ENSG00000137941	0.0305495	-
chr1	84414805	84414835	ENSG00000137941	0.0290593	-
chr1	84414945	84414975	ENSG00000137941	0.0290593	-
chr1	84435647	84435671	ENSG00000137941	0.0269067	-
chr1	84460563	84460589	ENSG00000137941	0.00595578	-
chr1	84545113	84545133	ENSG00000142875	0.00142489	+
chr1	84564455	84564472	ENSG00000142875	0.00677366	+
chr1	84565423	84565440	ENSG00000142875	0.0304754	+
chr1	84578391	84578395	ENSG00000142875	0.0218516	+
chr1	84580188	84580211	ENSG00000142875	0.0350417	+
chr1	84588994	84589019	ENSG00000142875	0.036647	+
chr1	84607609	84607619	ENSG00000142875	0.00540123	+
chr1	84613487	84613506	ENSG00000142875	0.031956	+
chr1	85143753	85143791	ENSG00000117155	0.00190596	-
chr1	85151183	85151205	ENSG00000117155	0.0298237	-
chr1	85151464	85151488	ENSG00000117155	0.0309068	-
chr1	85152786	85152831	ENSG00000117155	945614	-
chr1	85644898	85644920	ENSG00000097096	0.0261257	-
chr1	85645042	85645072	ENSG00000097096	0.0289369	-
chr1	85720818	85720852	ENSG00000162642	0.00106281	-
chr1	85722695	85722714	ENSG00000162642	0.0437649	-
chr1	85723998	85724054	ENSG00000162642	70126	-
chr1	85784591	85784610	ENSG00000153904	0.00769043	-
chr1	85851409	85851433	ENSG00000153904	0.008073	-
chr1	85877855	85877879	ENSG00000153904	0.00181874	-
chr1	85889184	85889208	ENSG00000153904	0.00904681	-
chr1	85889334	85889353	ENSG00000153904	0.0335843	-
chr1	85891957	85891980	ENSG00000153904	0.00876328	-
chr1	85897286	85897310	ENSG00000153904	0.00904681	-
chr1	85901089	85901134	ENSG00000153904	2.1955e+06	-
chr1	85905260	85905301	ENSG00000153904	1.77421e+06	-
chr1	85906223	85906271	ENSG00000153904	375102	-
chr1	85906326	85906352	ENSG00000153904	0.00196607	-
chr1	85918028	85918076	ENSG00000153904	375102	-
chr1	85920925	85920957	ENSG00000153904	7.37966e+06	-
chr1	85921135	85921156	ENSG00000153904	0.0353206	-
chr1	85921764	85921789	ENSG00000153904	0.00189132	-
chr1	85924492	85924525	ENSG00000153904	0.000474547	-
chr1	85927289	85927309	ENSG00000153904	0.0344461	-
chr1	86021588	86021603	ENSG00000153904	0.00585095	-
chr1	86047286	86047306	ENSG00000142871	0.030462	+
chr1	86047449	86047486	ENSG00000142871	77468.5	+
chr1	86049063	86049096	ENSG00000142871	0.451985	+
chr1	86049250	86049274	ENSG00000142871	112520	+
chr1	86049314	86049341	ENSG00000142871	0.0300001	+
chr1	86821879	86821902	ENSG00000122417	0.0353024	-
chr1	86836044	86836104	ENSG00000122417	551955	-
chr1	87328732	87328751	ENSG00000183291	0.00735471	-
chr1	87343984	87344018	ENSG00000183291	0.000447832	-
chr1	87344797	87344822	ENSG00000183291	0.00883919	-
chr1	87385042	87385063	ENSG00000153936	0.0289252	+
chr1	87385440	87385466	ENSG00000153936	0.00708447	+
chr1	87385559	87385587	ENSG00000153936	0.032624	+
chr1	87392468	87392491	ENSG00000153936	0.0299552	+
chr1	87393932	87393971	ENSG00000153936	0.00189315	+
chr1	87395712	87395717	ENSG00000153936	0.00428687	+
chr1	87397257	87397288	ENSG00000153936	0.00153792	+
chr1	87407590	87407629	ENSG00000153936	0.000331634	+
chr1	87408022	87408059	ENSG00000153936	0.00896781	+
chr1	87414326	87414351	ENSG00000153936	0.00692827	+
chr1	87418233	87418257	ENSG00000153936	0.0304783	+
chr1	87418704	87418725	ENSG00000153936	0.0289252	+
chr1	87422333	87422352	ENSG00000153936	0.0279166	+
chr1	87422489	87422522	ENSG00000153936	0.00162153	+
chr1	87425454	87425476	ENSG00000153936	0.00647411	+
chr1	87425613	87425650	ENSG00000153936	0.00179905	+
chr1	87425723	87425752	ENSG00000153936	0.00756779	+
chr1	87426147	87426172	ENSG00000153936	0.00692827	+
chr1	87437272	87437303	ENSG00000153936	0.00025867	+
chr1	87437964	87437993	ENSG00000153936	0.00756779	+
chr1	87439506	87439538	ENSG00000153936	0.00807357	+
chr1	87443309	87443351	ENSG00000153936	0.000362905	+
chr1	87449812	87449850	ENSG00000153936	0.000321704	+
chr1	87468919	87468944	ENSG00000153936	0.00692827	+
chr1	87468919	87468944	ENSG00000267561	0.00514816	+
chr1	87795316	87795354	ENSG00000143013	3.13903e+06	+
chr1	87795480	87795500	ENSG00000143013	0.030172	+
chr1	87795568	87795632	ENSG00000143013	305187	+
chr1	87796781	87796825	ENSG00000143013	1.35435e+06	+
chr1	87797403	87797420	ENSG00000143013	0.0061731	+
chr1	87802904	87802925	ENSG00000143013	0.0221558	+
chr1	87806063	87806072	ENSG00000143013	0.0359681	+
chr1	87806242	87806265	ENSG00000143013	0.006694	+
chr1	87808173	87808203	ENSG00000143013	0.0051157	+
chr1	87809512	87809538	ENSG00000143013	0.0135681	+
chr1	87810347	87810385	ENSG00000143013	0.000673726	+
chr1	89153469	89153494	ENSG00000065243	0.00962248	+
chr1	89228114	89228141	ENSG00000065243	0.00212547	+
chr1	89228624	89228671	ENSG00000065243	2.66922e+06	+
chr1	89261291	89261335	ENSG00000065243	0.000798475	+
chr1	89295221	89295255	ENSG00000065243	0.000523771	+
chr1	89296279	89296299	ENSG00000065243	0.0351272	+
chr1	89341251	89341280	ENSG00000137947	0.00588434	-
chr1	89416842	89416863	ENSG00000137944	0.0252359	-
chr1	89457378	89457408	ENSG00000137944	0.00111513	-
chr1	89457378	89457408	ENSG00000213516	0.00177354	-
chr1	90310276	90310297	ENSG00000171488	0.0270802	+
chr1	90310494	90310517	ENSG00000171488	0.0279032	+
chr1	90310644	90310668	ENSG00000171488	0.00112875	+
chr1	90310645	90310667	ENSG00000171492	0.00191689	+
chr1	90310751	90310775	ENSG00000171488	0.00112875	+
chr1	90312329	90312379	ENSG00000171488	5.56975e+06	+
chr1	90312338	90312376	ENSG00000171492	0.000130088	+
chr1	90313785	90313818	ENSG00000171488	0.00729042	+
chr1	90313789	90313812	ENSG00000171492	0.0403502	+
chr1	90313934	90313965	ENSG00000171488	0.00702652	+
chr1	90317434	90317440	ENSG00000171492	0.0242425	+
chr1	90317434	90317449	ENSG00000171488	0.0246995	+
chr1	90318726	90318748	ENSG00000171488	0.0274898	+
chr1	90319809	90319820	ENSG00000171488	0.0231854	+
chr1	90320648	90320684	ENSG00000171488	0.00769909	+
chr1	90322003	90322040	ENSG00000171488	0.000255589	+
chr1	90331458	90331496	ENSG00000171488	0.0015567	+
chr1	90331465	90331485	ENSG00000171492	0.0371575	+
chr1	90338460	90338498	ENSG00000171488	0.00798022	+
chr1	90339522	90339526	ENSG00000171492	0.0226609	+
chr1	90339522	90339537	ENSG00000171488	0.0246995	+
chr1	90340917	90340922	ENSG00000171488	0.0210225	+
chr1	90340917	90340919	ENSG00000171492	0.0211439	+
chr1	90341455	90341491	ENSG00000171488	0.00769909	+
chr1	90343382	90343414	ENSG00000171488	0.00715762	+
chr1	90344166	90344212	ENSG00000171488	495463	+
chr1	90344172	90344204	ENSG00000171492	0.00292294	+
chr1	90348502	90348531	ENSG00000171488	0.0304606	+
chr1	90349398	90349419	ENSG00000171488	0.0270802	+
chr1	90353496	90353500	ENSG00000171492	0.0226609	+
chr1	90353496	90353532	ENSG00000171488	0.000248874	+
chr1	90353620	90353641	ENSG00000171488	0.0270802	+
chr1	90361424	90361463	ENSG00000171488	0.0015914	+
chr1	90361437	90361457	ENSG00000171492	0.0371575	+
chr1	90362201	90362227	ENSG00000171488	0.0291652	+
chr1	90362553	90362572	ENSG00000171488	0.026272	+
chr1	90371058	90371081	ENSG00000171488	0.0279032	+
chr1	90374193	90374216	ENSG00000171488	0.0279032	+
chr1	90375889	90375916	ENSG00000171488	0.00121177	+
chr1	90375889	90375907	ENSG00000171492	0.0081515	+
chr1	90471329	90471359	ENSG00000162664	0.000391051	+
chr1	91383950	91383995	ENSG00000122482	0.000785606	-
chr1	91390457	91390490	ENSG00000122482	0.00165897	-
chr1	91393301	91393310	ENSG00000122482	0.0333374	-
chr1	91398620	91398637	ENSG00000122482	0.0483555	-
chr1	91402402	91402438	ENSG00000122482	0.000420837	-
chr1	91406147	91406164	ENSG00000122482	0.0483555	-
chr1	91406336	91406353	ENSG00000122482	0.00269294	-
chr1	91414749	91414762	ENSG00000122482	0.00694173	-
chr1	91416505	91416517	ENSG00000122482	0.00922296	-
chr1	91425798	91425831	ENSG00000122482	0.00131102	-
chr1	91433838	91433867	ENSG00000122482	0.0228656	-
chr1	91435250	91435270	ENSG00000122482	0.0146321	-
chr1	91439568	91439590	ENSG00000122482	0.0162555	-
chr1	91448126	91448152	ENSG00000122482	0.00484212	-
chr1	91452398	91452424	ENSG00000122482	0.0198517	-
chr1	91459498	91459519	ENSG00000122482	0.0496213	-
chr1	91471750	91471772	ENSG00000122482	0.0162555	-
chr1	91475064	91475099	ENSG00000122482	7.23146e+06	-
chr1	91475445	91475492	ENSG00000122482	0.000187498	-
chr1	91477052	91477085	ENSG00000122482	20276.8	-
chr1	91481559	91481602	ENSG00000122482	0.000138722	-
chr1	91482180	91482208	ENSG00000122482	0.00118106	-
chr1	91484472	91484501	ENSG00000122482	0.0228656	-
chr1	91852829	91852839	ENSG00000162669	1.36448e-93	-
chr1	91852839	91852846	ENSG00000162669	2.08121e-44	-
chr1	91852846	91852860	ENSG00000162669	0	-
chr1	91852916	91852923	ENSG00000162669	8.05493e-23	-
chr1	91852923	91852926	ENSG00000162669	1.18206e-36	-
chr1	91852926	91852934	ENSG00000162669	4.4109e-71	-
chr1	91852934	91852937	ENSG00000162669	4.3493e-13	-
chr1	91852937	91852946	ENSG00000162669	2.7903e-74	-
chr1	91852946	91852954	ENSG00000162669	7.81269e-113	-
chr1	91852954	91852957	ENSG00000162669	2.08171e-26	-
chr1	91852957	91852962	ENSG00000162669	6.00959e-244	-
chr1	91852988	91853004	ENSG00000162669	5.54545e-41	-
chr1	91853004	91853012	ENSG00000162669	1.23414e-239	-
chr1	91853012	91853015	ENSG00000162669	4.6705e-19	-
chr1	91977685	91977705	ENSG00000097046	0.00773019	+
chr1	92540816	92540837	ENSG00000230667	0.0189882	-
chr1	92700528	92700550	ENSG00000203910	0.0193443	+
chr1	92740213	92740247	ENSG00000174842	7.64898e+06	-
chr1	92740720	92740743	ENSG00000174842	0.00851665	-
chr1	92741368	92741392	ENSG00000174842	0.0371759	-
chr1	92741775	92741797	ENSG00000174842	0.00825471	-
chr1	92754341	92754368	ENSG00000174842	0.00962189	-
chr1	92771974	92771997	ENSG00000122484	0.0319681	+
chr1	92782501	92782533	ENSG00000122484	0.00180908	+
chr1	92820977	92820982	ENSG00000122484	0.021854	+
chr1	93075429	93075448	ENSG00000067208	0.0241007	-
chr1	93115832	93115854	ENSG00000067208	0.0249324	-
chr1	93120226	93120255	ENSG00000067208	0.0269396	-
chr1	93123222	93123244	ENSG00000067208	0.0249324	-
chr1	93126957	93126979	ENSG00000067208	0.0249324	-
chr1	93131197	93131218	ENSG00000067208	0.0246533	-
chr1	93133141	93133162	ENSG00000067208	0.0225456	-
chr1	93190496	93190517	ENSG00000067208	0.0246533	-
chr1	93297586	93297588	ENSG00000122406	0.0273601	+
chr1	93303042	93303066	ENSG00000122406	0.000248504	+
chr1	93303464	93303493	ENSG00000122406	0.000492831	+
chr1	93303802	93303839	ENSG00000122406	1322.19	+
chr1	93389049	93389070	ENSG00000154511	0.0234845	-
chr1	93415405	93415421	ENSG00000154511	0.022411	-
chr1	93547211	93547234	ENSG00000143033	0.0412343	+
chr1	93586889	93586913	ENSG00000143033	0.0104322	+
chr1	93590065	93590095	ENSG00000143033	255.145	+
chr1	93590494	93590508	ENSG00000143033	0.0316993	+
chr1	93590689	93590712	ENSG00000143033	0.0100625	+
chr1	93593212	93593224	ENSG00000143033	0.00657164	+
chr1	93595369	93595376	ENSG00000143033	0.00530853	+
chr1	93596858	93596881	ENSG00000143033	0.0020756	+
chr1	93602784	93602805	ENSG00000143033	0.00935032	+
chr1	93619438	93619476	ENSG00000117500	0.00989256	-
chr1	93620127	93620157	ENSG00000117500	0.0354488	-
chr1	93644314	93644336	ENSG00000117500	0.0306117	-
chr1	93648107	93648128	ENSG00000122483	0.0302828	+
chr1	93649177	93649203	ENSG00000122483	0.0332983	+
chr1	93677175	93677202	ENSG00000122483	0.0077916	+
chr1	93677705	93677794	ENSG00000122483	27.1067	+
chr1	93678187	93678218	ENSG00000122483	0.00857028	+
chr1	93683897	93683920	ENSG00000122483	0.0314688	+
chr1	93693643	93693683	ENSG00000122483	0.00219232	+
chr1	93694970	93695025	ENSG00000122483	28983.1	+
chr1	93696530	93696569	ENSG00000122483	0.000382517	+
chr1	93708243	93708264	ENSG00000122483	0.0299099	+
chr1	93721760	93721781	ENSG00000122483	0.0233024	+
chr1	93803313	93803334	ENSG00000223745	0.0243303	-
chr1	93804428	93804458	ENSG00000223745	0.00571463	-
chr1	93810886	93810908	ENSG00000223745	0.0189882	-
chr1	93827226	93827256	ENSG00000117505	1.02492e+06	+
chr1	93918270	93918295	ENSG00000137942	0.00761654	+
chr1	94065455	94065485	ENSG00000137936	0.00121484	-
chr1	94070336	94070365	ENSG00000137936	0.029251	-
chr1	94078169	94078197	ENSG00000137936	0.0063104	-
chr1	94080108	94080133	ENSG00000137936	0.0277267	-
chr1	94080721	94080743	ENSG00000137936	0.0266154	-
chr1	94081973	94082004	ENSG00000137936	0.00124088	-
chr1	94084028	94084080	ENSG00000137936	703167	-
chr1	94086523	94086557	ENSG00000137936	0.006992	-
chr1	94093444	94093485	ENSG00000137936	0.000256143	-
chr1	94093647	94093672	ENSG00000137936	0.00598772	-
chr1	94094298	94094334	ENSG00000137936	0.000226776	-
chr1	94094438	94094464	ENSG00000137936	0.00111484	-
chr1	94095281	94095304	ENSG00000137936	0.0269828	-
chr1	94098021	94098109	ENSG00000137936	4170.49	-
chr1	94103978	94104003	ENSG00000137936	0.0277267	-
chr1	94106950	94107009	ENSG00000137936	11058.2	-
chr1	94109782	94109797	ENSG00000137936	0.0241277	-
chr1	94111042	94111067	ENSG00000137936	0.0277267	-
chr1	94114134	94114157	ENSG00000137936	0.0269828	-
chr1	94121659	94121683	ENSG00000137936	0.00588278	-
chr1	94125265	94125286	ENSG00000137936	0.026251	-
chr1	94127947	94127977	ENSG00000137936	0.0296396	-
chr1	94128480	94128505	ENSG00000137936	0.0277267	-
chr1	94129583	94129611	ENSG00000137936	0.000185475	-
chr1	94130554	94130574	ENSG00000137936	0.0258896	-
chr1	94130891	94130915	ENSG00000137936	0.00588278	-
chr1	94136185	94136232	ENSG00000137936	4.46674e+06	-
chr1	94138787	94138827	ENSG00000137936	0.000250037	-
chr1	94313142	94313168	ENSG00000260464	0.0262634	+
chr1	94339487	94339522	ENSG00000067334	0.00249635	-
chr1	94342067	94342095	ENSG00000067334	0.0397769	-
chr1	94342310	94342338	ENSG00000067334	0.00959852	-
chr1	94342697	94342729	ENSG00000067334	0.0433631	-
chr1	94351029	94351059	ENSG00000023909	0.000551938	-
chr1	94351848	94351874	ENSG00000023909	0.000448323	-
chr1	94354073	94354101	ENSG00000023909	0.000497989	-
chr1	94363283	94363299	ENSG00000023909	0.0340881	-
chr1	94371641	94371666	ENSG00000023909	0.00211373	-
chr1	94636853	94636876	ENSG00000137962	0.0289413	-
chr1	94637602	94637626	ENSG00000137962	0.0294116	-
chr1	94657770	94657811	ENSG00000137962	4.85717e+06	-
chr1	94664242	94664274	ENSG00000137962	0.0333363	-
chr1	94664330	94664367	ENSG00000137962	0.00165954	-
chr1	94665530	94665568	ENSG00000137962	0.0364704	-
chr1	94667747	94667786	ENSG00000137962	0.00174069	-
chr1	94696446	94696456	ENSG00000137962	0.023235	-
chr1	94699241	94699268	ENSG00000137962	0.00129596	-
chr1	94928955	94928963	ENSG00000117528	0.0236339	+
chr1	94946944	94946970	ENSG00000117528	0.00157755	+
chr1	94947493	94947517	ENSG00000117528	0.00147806	+
chr1	94995210	94995236	ENSG00000117525	0.00807712	-
chr1	95006021	95006042	ENSG00000117525	0.0314898	-
chr1	95363245	95363285	ENSG00000117519	0.00180943	-
chr1	95364826	95364858	ENSG00000117519	3.65601e+06	-
chr1	95527532	95527554	ENSG00000172339	0.0210715	-
chr1	95705573	95705591	ENSG00000122481	0.0309907	+
chr1	95705573	95705591	ENSG00000271092	0.0230079	+
chr1	97189582	97189612	ENSG00000117569	0.000517486	+
chr1	97220191	97220217	ENSG00000117569	0.0212947	+
chr1	97223305	97223321	ENSG00000117569	0.0482022	+
chr1	97241410	97241465	ENSG00000117569	285520	+
chr1	97241690	97241746	ENSG00000117569	314106	+
chr1	97249486	97249533	ENSG00000117569	4.40748e+06	+
chr1	97251306	97251310	ENSG00000117569	0.0259501	+
chr1	97251437	97251449	ENSG00000117569	0.00963866	+
chr1	97251761	97251808	ENSG00000117569	0.000226507	+
chr1	97254603	97254650	ENSG00000117569	0.000226507	+
chr1	97255321	97255355	ENSG00000117569	0.00843347	+
chr1	97258022	97258079	ENSG00000117569	57422.6	+
chr1	97259383	97259388	ENSG00000117569	0.027503	+
chr1	97259995	97260019	ENSG00000117569	0.019246	+
chr1	97260158	97260170	ENSG00000117569	0.00963866	+
chr1	97260611	97260641	ENSG00000117569	0.00152123	+
chr1	97260680	97260708	ENSG00000117569	0.00131855	+
chr1	97262123	97262157	ENSG00000117569	7.81314e+06	+
chr1	97262766	97262777	ENSG00000117569	0.00903003	+
chr1	97263311	97263351	ENSG00000117569	0.000653574	+
chr1	97264483	97264531	ENSG00000117569	406.849	+
chr1	97265545	97265575	ENSG00000117569	0.00672765	+
chr1	97266459	97266461	ENSG00000117569	0.0230061	+
chr1	97268432	97268452	ENSG00000117569	0.0155467	+
chr1	97277405	97277425	ENSG00000117569	0.0155467	+
chr1	97277906	97277914	ENSG00000117569	0.031301	+
chr1	97278006	97278039	ENSG00000117569	0.0262874	+
chr1	97279939	97279944	ENSG00000117569	0.00365985	+
chr1	97558003	97558023	ENSG00000188641	0.0325498	-
chr1	97573434	97573455	ENSG00000188641	0.0076072	-
chr1	97588325	97588348	ENSG00000188641	0.00157878	-
chr1	97616376	97616389	ENSG00000188641	0.0261087	-
chr1	97721864	97721886	ENSG00000188641	0.0002555	-
chr1	97730148	97730176	ENSG00000188641	0.00188644	-
chr1	97766388	97766412	ENSG00000188641	0.00163703	-
chr1	97846670	97846727	ENSG00000188641	7486.86	-
chr1	97862392	97862417	ENSG00000232542	0.0313146	-
chr1	97884884	97884911	ENSG00000232542	0.000594185	-
chr1	97884886	97884907	ENSG00000188641	0.0076072	-
chr1	97900826	97900850	ENSG00000188641	0.00831076	-
chr1	97967783	97967813	ENSG00000188641	0.00202143	-
chr1	98008270	98008288	ENSG00000188641	0.00694614	-
chr1	98008460	98008485	ENSG00000188641	0.000290944	-
chr1	98025474	98025501	ENSG00000188641	0.00905813	-
chr1	98042279	98042296	ENSG00000188641	0.0303421	-
chr1	98078671	98078706	ENSG00000188641	1714.27	-
chr1	98092430	98092451	ENSG00000188641	0.033306	-
chr1	98098993	98099003	ENSG00000188641	0.0255444	-
chr1	98124695	98124717	ENSG00000188641	0.0340723	-
chr1	98126583	98126593	ENSG00000188641	0.0255444	-
chr1	98133213	98133233	ENSG00000188641	0.0325498	-
chr1	98134116	98134122	ENSG00000188641	0.0230228	-
chr1	98137934	98137961	ENSG00000188641	0.00905813	-
chr1	98142109	98142135	ENSG00000188641	0.000303598	-
chr1	98160958	98160980	ENSG00000188641	0.029548	-
chr1	98182858	98182879	ENSG00000188641	0.033306	-
chr1	98218880	98218899	ENSG00000188641	0.0312181	-
chr1	98271634	98271681	ENSG00000188641	0.000119917	-
chr1	98278720	98278743	ENSG00000188641	0.000266906	-
chr1	98279322	98279354	ENSG00000188641	0.00216359	-
chr1	98282087	98282107	ENSG00000188641	0.0325498	-
chr1	98286050	98286076	ENSG00000188641	0.00880406	-
chr1	98290882	98290905	ENSG00000188641	0.00807144	-
chr1	98292724	98292752	ENSG00000188641	0.00033023	-
chr1	98477499	98477519	ENSG00000225206	0.0381907	-
chr1	98485453	98485479	ENSG00000225206	825753	-
chr1	98488782	98488814	ENSG00000225206	0.000102256	-
chr1	98489852	98489880	ENSG00000225206	0.0121589	-
chr1	98495346	98495367	ENSG00000225206	0.0393051	-
chr1	98498361	98498386	ENSG00000225206	0.00230301	-
chr1	98499998	98500022	ENSG00000225206	0.0105537	-
chr1	98506758	98506780	ENSG00000225206	0.040438	-
chr1	100142549	100142583	ENSG00000099260	0.00618809	+
chr1	100151742	100151763	ENSG00000099260	0.0240744	+
chr1	100339694	100339720	ENSG00000162688	0.0252099	+
chr1	100474954	100474975	ENSG00000117620	0.0299678	+
chr1	100481381	100481412	ENSG00000117620	0.035972	+
chr1	100484861	100484893	ENSG00000117620	0.0366078	+
chr1	100485946	100485994	ENSG00000117620	8.08921e+06	+
chr1	100487530	100487608	ENSG00000117620	559999	+
chr1	100489657	100489668	ENSG00000117620	0.0246017	+
chr1	100491867	100491925	ENSG00000117620	11142.5	+
chr1	100511151	100511173	ENSG00000156875	0.029548	+
chr1	100537986	100538012	ENSG00000156875	0.0350017	+
chr1	100541857	100541888	ENSG00000156875	0.00923269	+
chr1	100561550	100561575	ENSG00000156876	0.00696586	-
chr1	100563577	100563662	ENSG00000156876	2199.43	-
chr1	100564478	100564502	ENSG00000156876	0.0325895	-
chr1	100564749	100564770	ENSG00000156876	0.030723	-
chr1	100575624	100575649	ENSG00000156876	0.0311354	-
chr1	100588649	100588685	ENSG00000156876	0.000361035	-
chr1	100590642	100590668	ENSG00000156876	0.0338699	-
chr1	100590700	100590730	ENSG00000156876	0.0017033	-
chr1	100612693	100612717	ENSG00000122435	0.0461489	+
chr1	100615869	100615896	ENSG00000122435	0.00365985	+
chr1	100739142	100739165	ENSG00000137996	0.0305443	+
chr1	100752226	100752248	ENSG00000137996	0.00663493	+
chr1	101345246	101345279	ENSG00000162694	2.47685e+06	-
chr1	101358169	101358189	ENSG00000162694	0.0426253	-
chr1	101374322	101374336	ENSG00000162695	0.0278159	+
[truncated: 38,673 more rows]

## Sheet: Cassette Exon Binding Peaks
hnRNP A1 binding peaks in cassette exons including 50 bp in flanking introns
		hg19-position
Gene	Chromosome	Binding Peak Start	Binding Peak End
ABCF1	chr6	30550161	30550198
ACAD9	chr3	128603634	128603655
ACTB	chr7	5568639	5568657
ADAM10	chr15	58902529	58902555
ADARB1	chr21	46540693	46540721
AKAP1	chr17	55185280	55185304
AKAP12	chr6	151670045	151670068
AKAP12	chr6	151673824	151673903
AKAP12	chr6	151674001	151674017
AKAP12	chr6	151674733	151674755
AKNAD1	chr1	109505089	109505114
ALG11	chr13	52593118	52593123
ANKRD10	chr13	111546468	111546483
ANXA2	chr15	60689558	60689585
ARHGAP5	chr14	32561499	32561518
ARHGAP5	chr14	32561654	32561677
ASPM	chr1	197069599	197069668
ASPM	chr1	197070203	197070235
ASPM	chr1	197071627	197071649
ASPM	chr1	197071845	197071855
ASPM	chr1	197072058	197072078
ASPM	chr1	197072108	197072118
ATP2A2	chr12	110785202	110785212
BCS1L	chr2	219524932	219524971
BRCA1	chr17	41244702	41244746
BRCA1	chr17	41245618	41245641
BRD8	chr5	137502118	137502181
BRD9	chr5	869226	869247
BRD9	chr5	869563	869597
BRD9	chr5	883411	883428
BTBD7	chr14	93762239	93762273
C17orf62	chr17	80405506	80405528
C17orf76-AS1	chr17	16342905	16342929
C17orf76-AS1	chr17	16343031	16343054
C1orf43	chr1	154192259	154192289
CALM2	chr2	47388904	47388946
CALU	chr7	128394605	128394625
CASP8AP2	chr6	90577243	90577272
CASP8AP2	chr6	90578099	90578134
CAST	chr5	96106322	96106391
CCDC14	chr3	123674699	123674720
CCDC14	chr3	123674786	123674832
CCT3	chr1	156307469	156307523
CDKL1	chr14	50842991	50843025
CLCC1	chr1	109505089	109505114
CLHC1	chr2	55449335	55449357
CLHC1	chr2	55455126	55455150
CLK4	chr5	178047357	178047379
CNIH1	chr14	54897043	54897066
COL12A1	chr6	75887535	75887572
CTD-2583A14.10	chr19	58353032	58353036
CTNNA1	chr5	138118989	138119008
D2HGDH	chr2	242694019	242694045
DDX3X	chrX	41206138	41206148
DDX3X	chrX	41206551	41206583
DEPDC1	chr1	68948985	68949004
DNAJA1	chr9	33026799	33026806
DNM1	chr9	130988423	130988444
DPP8	chr15	65807997	65808009
DYNC2H1	chr11	103022867	103022890
DYX1C1-CCPG1	chr15	55657313	55657346
EEF1A1	chr6	74229110	74229139
EEF1D	chr8	144672748	144672787
EIF2B5	chr3	184033904	184033924
EIF4G3	chr1	21268391	21268419
EIF4G3	chr1	21496120	21496166
EPB41L2	chr6	131190996	131191025
FAM188A	chr10	15880167	15880194
FHL3	chr1	38465059	38465080
FOXK2	chr17	80544101	80544129
FRMD5	chr15	44393713	44393736
FZD6	chr8	104320117	104320139
GABRE	chrX	151127389	151127411
GOLGA4	chr3	37368406	37368425
GOLGB1	chr3	121441102	121441117
HCG17	chr6	30281987	30282019
HCG18	chr6	30281987	30282019
HELLS	chr10	96343747	96343784
HINT1	chr5	130496469	130496529
HIRIP3	chr16	30005724	30005758
HNRNPA1	chr12	54677057	54677076
HSP90B1	chr12	104326084	104326098
HSP90B1	chr12	104335236	104335268
HSP90B1	chr12	104337138	104337164
HSP90B1	chr12	104340409	104340433
HSP90B1	chr12	104340582	104340615
HSPA8	chr11	122931420	122931453
IFI44L	chr1	79093676	79093719
IFI44L	chr1	79095459	79095489
IFT80	chr3	160101403	160101469
IFT80	chr3	160101491	160101523
IFT80	chr3	160101544	160101571
IGF2BP3	chr7	23455701	23455743
IGF2BP3	chr7	23455837	23455866
IL6ST	chr5	55247863	55247887
INO80E	chr16	30013760	30013783
INO80E	chr16	30015942	30015993
INPP5B	chr1	38332067	38332088
IP6K2	chr3	48731906	48731939
IP6K2	chr3	48732070	48732106
IP6K2	chr3	48732278	48732325
ITGAV	chr2	187495517	187495522
JKAMP	chr14	59951841	59951862
KCNK1	chr1	233766425	233766449
KIF23	chr15	69719882	69719898
LDHA	chr11	18422424	18422453
LETMD1	chr12	51445796	51445826
LETMD1	chr12	51445852	51445876
LETMD1	chr12	51449680	51449700
LINC00963	chr9	132255677	132255694
LRR1	chr14	50068246	50068257
MAP2K3	chr17	21199368	21199390
MAPKAP1	chr9	128434870	128434892
MATR3	chr5	138613965	138613985
MATR3	chr5	138615680	138615704
MATR3	chr5	138615775	138615798
MBD4	chr3	129155724	129155745
MBNL1	chr3	152017808	152017850
MDM4	chr1	204519024	204519037
MED31	chr17	6553236	6553265
MEG3	chr14	101297318	101297334
MEG3	chr14	101298960	101298980
MET	chr7	116335871	116335883
MGST1	chr12	16513408	16513428
MIS12	chr17	5391677	5391727
MKLN1-AS1	chr7	130791404	130791423
N4BP2L2	chr13	33110846	33110872
N4BP2L2	chr13	33111025	33111051
NACA	chr12	57114722	57114744
NASP	chr1	46067951	46067966
NASP	chr1	46072977	46073004
NBEAL2	chr3	47048520	47048542
NBPF10	chr1	145290815	145290855
NBR2	chr17	41283325	41283358
NCAPG	chr4	17817002	17817038
NDUFAF7	chr2	37469773	37469788
NKTR	chr3	42679304	42679338
NONO	chrX	70504244	70504268
NONO	chrX	70504883	70504907
NSA2	chr5	74069797	74069817
NSD1	chr5	176618891	176618915
NUMA1	chr11	71719232	71719286
NUMA1	chr11	71724926	71724958
NUMA1	chr11	71726115	71726141
ODF2	chr9	131231585	131231606
PARPBP	chr12	102542152	102542171
PDCD5	chr19	33075864	33075888
PHF14	chr7	11022217	11022249
PIK3C2A	chr11	17139079	17139101
PKM	chr15	72494906	72494939
PLAGL1	chr6	144286056	144286076
PLAGL1	chr6	144286969	144286995
PPIA	chr7	44838540	44838568
PPOX	chr1	161138172	161138196
PPOX	chr1	161138327	161138348
PPP6C	chr9	127920561	127920592
PTEN	chr10	89685343	89685366
RAB1A	chr2	65318195	65318227
RANGAP1	chr22	41673422	41673468
RAP1B	chr12	69044288	69044291
RBM6	chr3	50005211	50005232
RBM6	chr3	50005398	50005420
RBM6	chr3	50005692	50005709
RP11-119K6.6	chr10	96343747	96343784
RP11-227G15.3	chr17	30678648	30678682
RP11-432B6.3	chr3	160101403	160101469
RP11-432B6.3	chr3	160101491	160101523
RP11-432B6.3	chr3	160101544	160101571
RP11-968A15.8	chr12	54677057	54677076
RPE	chr2	210882928	210882948
RPL17	chr18	47018085	47018103
RPL17-C18orf32	chr18	47018085	47018103
RPL30	chr8	99054949	99054990
RPS3	chr11	75111767	75111803
RTKN2	chr10	63974706	63974741
SAE1	chr19	47656169	47656196
SDCCAG3	chr9	139303422	139303504
SEC11A	chr15	85230898	85230949
SEC11A	chr15	85230985	85230994
SEC11A	chr15	85257901	85257919
SEC31A	chr4	83819091	83819130
SENP5	chr3	196650368	196650389
SENP5	chr3	196650467	196650496
SERF2	chr15	44086128	44086167
SETD5-AS1	chr3	9433192	9433330
SFI1	chr22	31924736	31924741
SLC39A6	chr18	33706442	33706462
SLC39A6	chr18	33706775	33706795
SLMAP	chr3	57851053	57851086
SMC6	chr2	17934268	17934293
SNHG8	chr4	119200336	119200364
SNRNP70	chr19	49606051	49606104
SNRNP70	chr19	49606393	49606467
SON	chr21	34923617	34923646
SON	chr21	34923890	34923921
SON	chr21	34924024	34924058
SON	chr21	34924322	34924360
SORBS2	chr4	186598730	186598754
SPEG	chr2	220308281	220308363
SPINK13	chr5	147650408	147650420
SRSF10	chr1	24304626	24304646
SRSF7	chr2	38976148	38976167
SYCP2L	chr6	10755483	10755506
TAOK1	chr17	27844622	27844653
TATDN2	chr3	10325326	10325353
TFB1M	chr6	155618212	155618227
THAP9-AS1	chr4	83819091	83819130
TMEM14B	chr6	10755483	10755506
TOP2B	chr3	25659987	25660012
TSC1	chr9	135800902	135800932
TSC22D2	chr3	150156189	150156214
TUG1	chr22	31368001	31368037
TUG1	chr22	31368104	31368123
UBE2C	chr20	44444009	44444030
UBE2K	chr4	39739073	39739092
UPF3A	chr13	115051691	115051728
UQCC1	chr20	33934940	33934960
USP3	chr15	63834416	63834445
USP33	chr1	78167084	78167113
VAPA	chr18	9945050	9945087
VPS45	chr1	150049064	150049094
VWDE	chr7	12412633	12412657
WAC	chr10	28823288	28823307
WARS	chr14	100840579	100840601
XRCC6	chr22	42024124	42024192
YWHAE	chr17	1264481	1264503
ZBTB8OS	chr1	33099521	33099542
ZC3H11A	chr1	203770783	203770814
ZC3H11A	chr1	203771162	203771186
ZCCHC7	chr9	37126368	37126396
ZFAND6	chr15	80390815	80390849
ZFX	chrX	24170903	24170944
ZNF146	chr19	36709128	36709189
ZNF195	chr11	3381912	3381937
ZNF587B	chr19	58353032	58353036
ZNF589	chr3	48309719	48309749
ZNF589	chr3	48311152	48311180
ZNF589	chr3	48311241	48311266
ZNF644	chr1	91406147	91406164
ZNF644	chr1	91406336	91406353

## Sheet: Gene Expression
Gene expression changes in hnRNP A1 knockdown. FDR<0.1
Gene	Ensembl ID	FDR	Log2FoldChange
HNRNPA1	ENSG00000135486	2.6601e-251	-3.32245
NNT	ENSG00000112992	6.50332e-56	-1.6447
CCND1	ENSG00000110092	1.54307e-43	-1.25543
ESYT2	ENSG00000117868	1.38318e-38	-1.39631
ALDH3A1	ENSG00000108602	3.34716e-30	-1.55728
CTD-2119F7.2	ENSG00000224578	1.25423e-28	-2.41888
TMSB10	ENSG00000034510	3.35604e-27	-1.0058
SLC7A11	ENSG00000151012	1.09931e-25	-1.04185
TAGLN	ENSG00000149591	3.44682e-23	-1.25702
RN7SL3	ENSG00000266037	1.2322e-20	0.759633
ESD	ENSG00000139684	6.97226e-19	-1.23459
ZNF664	ENSG00000179195	1.28854e-18	-1.22587
TMCO3	ENSG00000150403	4.27125e-18	-1.1464
ANP32E	ENSG00000143401	4.33723e-18	-0.95986
IGSF3	ENSG00000143061	5.75514e-18	-1.2119
NEK7	ENSG00000151414	7.26199e-18	0.945541
FGF2	ENSG00000138685	2.66031e-17	0.78775
MYL9	ENSG00000101335	4.22665e-17	-0.948706
FGD5-AS1	ENSG00000225733	4.67131e-17	-0.943392
TAF13	ENSG00000197780	8.70686e-17	-1.44655
NPNT	ENSG00000168743	1.11186e-16	-0.91655
KIAA1033	ENSG00000136051	6.44551e-16	-1.03668
ATP8B2	ENSG00000143515	9.94982e-15	-1.04667
IFI44	ENSG00000137965	3.80744e-14	1.33863
RAP2A	ENSG00000125249	5.13931e-14	-0.966871
TPM1	ENSG00000140416	7.10036e-14	-0.70179
GPR180	ENSG00000152749	1.1014e-13	-1.09601
CALD1	ENSG00000122786	1.59255e-13	-0.691692
CTA-204B4.6	ENSG00000259758	1.59255e-13	0.899986
B3GALNT1	ENSG00000169255	1.74544e-13	-1.53542
CDKN1A	ENSG00000124762	2.75622e-13	-1.13779
KCNG1	ENSG00000026559	3.8491e-13	-1.41158
DPYSL2	ENSG00000092964	4.15876e-13	-1.05569
NPTX1	ENSG00000171246	7.84568e-13	-0.893454
LGALS1	ENSG00000100097	1.0322e-12	-0.637004
COL15A1	ENSG00000204291	1.17673e-12	-1.08874
TPM2	ENSG00000198467	1.23102e-12	-0.597077
PPIP5K2	ENSG00000145725	1.60872e-12	-0.895472
FKBP10	ENSG00000141756	1.67424e-12	-0.705781
GSN	ENSG00000148180	1.79003e-12	-0.904087
SEMA3C	ENSG00000075223	3.10105e-12	-0.660674
CRLF1	ENSG00000006016	5.42367e-12	-0.742717
FSTL1	ENSG00000163430	7.90156e-12	-0.607033
NT5E	ENSG00000135318	8.87683e-12	-0.971203
AKR1C2	ENSG00000151632	1.92318e-11	0.722598
DCLK1	ENSG00000133083	1.99936e-11	-1.54978
ITGA11	ENSG00000137809	2.73079e-11	-0.862426
TUBB6	ENSG00000176014	3.50833e-11	-0.633575
LPL	ENSG00000175445	3.97419e-11	-0.880054
PDIA4	ENSG00000155660	4.46209e-11	-0.669114
MYC	ENSG00000136997	7.94135e-11	0.636784
CPA4	ENSG00000128510	8.5548e-11	1.27905
ANXA6	ENSG00000197043	1.03752e-10	-0.678718
UTP14A	ENSG00000156697	2.67977e-10	-0.915685
AXL	ENSG00000167601	2.90729e-10	-0.587899
SERPINE2	ENSG00000135919	3.59858e-10	0.639078
TMEM14A	ENSG00000096092	4.27673e-10	-1.28192
LAMB2	ENSG00000172037	4.27673e-10	-0.979005
OGDH	ENSG00000105953	6.39684e-10	-0.814315
CPS1	ENSG00000021826	6.42159e-10	-0.567472
SLFN5	ENSG00000166750	7.38754e-10	-1.26577
GLUL	ENSG00000135821	8.27486e-10	-0.630707
ADAM9	ENSG00000168615	8.57822e-10	-0.55004
SLC26A2	ENSG00000155850	9.43226e-10	-0.792398
CERK	ENSG00000100422	9.9641e-10	-0.662839
TNFAIP1	ENSG00000109079	1.35011e-09	0.638368
CHIC1	ENSG00000204116	1.70805e-09	1.0213
RHBDD2	ENSG00000005486	1.75831e-09	-1.17341
C16orf80	ENSG00000070761	1.85824e-09	-1.15983
RBM3	ENSG00000102317	1.90782e-09	-0.530939
FASN	ENSG00000169710	1.90782e-09	0.761362
C16orf45	ENSG00000166780	3.01193e-09	-1.26059
TUBA1A	ENSG00000167552	3.06199e-09	-0.870763
LINC00263	ENSG00000235823	3.06199e-09	1.30504
SNX12	ENSG00000147164	3.5953e-09	0.821047
YOD1	ENSG00000180667	3.5953e-09	0.650088
TMTC3	ENSG00000139324	3.61726e-09	-0.835589
ILK	ENSG00000166333	3.8747e-09	-0.70659
MICB	ENSG00000204516	3.88649e-09	0.906504
ARPC1B	ENSG00000130429	4.44294e-09	-0.800113
HPCAL1	ENSG00000115756	4.75818e-09	-0.860147
LNPEP	ENSG00000113441	5.03251e-09	-0.961902
ELK4	ENSG00000158711	5.18211e-09	-0.807449
FER	ENSG00000151422	6.57244e-09	-0.853814
DENR	ENSG00000139726	6.74105e-09	-0.797452
NUP155	ENSG00000113569	1.07086e-08	0.474403
CKAP4	ENSG00000136026	1.10993e-08	-0.671534
MAGED2	ENSG00000102316	1.28336e-08	-0.670276
RASSF3	ENSG00000153179	1.33308e-08	-1.07983
UGGT1	ENSG00000136731	1.43795e-08	-0.623056
SREBF1	ENSG00000072310	1.49116e-08	0.755477
NOLC1	ENSG00000166197	1.66578e-08	0.506875
TNFRSF12A	ENSG00000006327	1.96948e-08	0.542252
SLC7A5	ENSG00000103257	2.03119e-08	0.588023
MCM6	ENSG00000076003	3.33733e-08	-0.708635
MAL2	ENSG00000147676	4.3329e-08	1.05441
PTEN	ENSG00000171862	4.71125e-08	-0.591872
UHRF1	ENSG00000034063	6.49719e-08	-0.735625
RRP1B	ENSG00000160208	8.61183e-08	0.541309
MYPN	ENSG00000138347	9.44576e-08	-1.07628
FKBP9	ENSG00000122642	9.88839e-08	-0.655866
B4GALT1	ENSG00000086062	1.02969e-07	-0.637365
COL8A1	ENSG00000144810	1.06645e-07	-0.777743
ARPC5	ENSG00000162704	1.38358e-07	-0.544687
VBP1	ENSG00000155959	1.6027e-07	-0.721157
RAB31	ENSG00000168461	1.65961e-07	-0.541728
HN1	ENSG00000189159	1.94559e-07	0.504225
ERO1L	ENSG00000197930	1.97593e-07	0.613408
SYNM	ENSG00000182253	1.99601e-07	-0.786247
IL11	ENSG00000095752	2.01482e-07	-1.29642
IGF1	ENSG00000017427	2.08794e-07	-1.25814
SDCCAG3	ENSG00000165689	2.19021e-07	0.566872
CD24P4	ENSG00000185275	2.19021e-07	-0.644852
KDELR1	ENSG00000105438	2.48248e-07	-0.702285
MZT1	ENSG00000204899	2.58738e-07	-0.769258
CMTM6	ENSG00000091317	2.67998e-07	-0.695436
OXSR1	ENSG00000172939	2.67998e-07	-0.710914
PLD3	ENSG00000105223	2.69285e-07	-0.768051
ITGAV	ENSG00000138448	3.08346e-07	-0.552766
STOM	ENSG00000148175	3.2487e-07	0.494884
FN1	ENSG00000115414	4.06876e-07	-0.679726
HMG20B	ENSG00000064961	4.72509e-07	-0.592487
PXDN	ENSG00000130508	5.08171e-07	-0.524576
SMARCA1	ENSG00000102038	5.8782e-07	-0.759306
TOMM34	ENSG00000025772	6.42587e-07	-0.674533
C4BPB	ENSG00000123843	8.64479e-07	0.761848
FXR2	ENSG00000129245	8.64479e-07	-0.660714
PRRC2B	ENSG00000130723	1.18744e-06	-0.584258
AHNAK2	ENSG00000185567	1.25705e-06	-0.621022
AKAP12	ENSG00000131016	1.25789e-06	-0.557405
STARD7	ENSG00000084090	1.34799e-06	0.488799
UGDH	ENSG00000109814	1.34799e-06	-0.718337
ADAMTS8	ENSG00000134917	1.43411e-06	-1.03617
SMIM13	ENSG00000224531	1.63451e-06	0.775058
CTDSP2	ENSG00000175215	1.64821e-06	0.708212
CBFB	ENSG00000067955	1.76078e-06	-0.598129
NFE2L3	ENSG00000050344	1.81996e-06	1.14187
SLC30A5	ENSG00000145740	1.81996e-06	-0.658841
NEAT1	ENSG00000245532	2.16368e-06	0.534099
FBXO32	ENSG00000156804	2.29275e-06	-0.771659
DNAJC10	ENSG00000077232	2.30103e-06	-0.514896
FBN1	ENSG00000166147	2.30103e-06	-0.477777
C1orf198	ENSG00000119280	2.40213e-06	-0.777727
FAM114A1	ENSG00000197712	2.47426e-06	-0.702921
SPHK1	ENSG00000176170	2.79192e-06	-0.644126
AGPS	ENSG00000018510	3.18601e-06	-0.453341
MT-ND1	ENSG00000198888	3.35831e-06	0.492026
RC3H2	ENSG00000056586	4.45678e-06	-0.519521
ZNFX1	ENSG00000124201	4.69545e-06	0.591046
C12orf4	ENSG00000047621	5.47835e-06	0.77603
RFXANK	ENSG00000064490	5.94601e-06	-0.822237
MT-ATP6	ENSG00000198899	6.25889e-06	0.463737
MRS2	ENSG00000124532	6.35677e-06	0.751161
ATM	ENSG00000149311	7.49765e-06	-0.728724
COPS2	ENSG00000166200	7.57576e-06	-0.573697
EDIL3	ENSG00000164176	9.75485e-06	-0.432541
TGFBR1	ENSG00000106799	1.03648e-05	-0.579057
DDIT4	ENSG00000168209	1.08085e-05	-0.544194
EPDR1	ENSG00000086289	1.13504e-05	0.823892
GPD1L	ENSG00000152642	1.26225e-05	-0.794446
LRRC8A	ENSG00000136802	1.29717e-05	-0.602303
C12orf57	ENSG00000111678	1.3263e-05	-0.612953
CLUH	ENSG00000132361	1.3588e-05	0.534941
SYNCRIP	ENSG00000135316	1.4132e-05	0.418997
TSR1	ENSG00000167721	1.44088e-05	0.430013
RECQL	ENSG00000004700	1.45535e-05	-0.548442
PIEZO2	ENSG00000154864	1.45979e-05	-0.505175
BLCAP	ENSG00000166619	1.4805e-05	0.663735
FTL	ENSG00000087086	1.49545e-05	0.348822
UBFD1	ENSG00000103353	1.49545e-05	-0.529845
ERLIN2	ENSG00000147475	1.49545e-05	-0.687089
TGFBR2	ENSG00000163513	1.54493e-05	0.676678
FUCA2	ENSG00000001036	1.76146e-05	-0.535585
NFE2L1	ENSG00000082641	1.87029e-05	-0.495288
RPL41	ENSG00000229117	1.89046e-05	-0.431007
COL4A4	ENSG00000081052	1.95987e-05	-0.681001
PIK3R3	ENSG00000117461	2.00323e-05	-0.691517
WDR1	ENSG00000071127	2.01051e-05	-0.394034
FBLIM1	ENSG00000162458	2.02652e-05	-1.01721
NEK6	ENSG00000119408	2.08609e-05	-0.585208
VPS41	ENSG00000006715	2.13693e-05	-0.756636
PPIF	ENSG00000108179	2.17448e-05	0.527786
RBL2	ENSG00000103479	2.224e-05	-0.777287
UBA2	ENSG00000126261	2.32169e-05	0.414007
CD9	ENSG00000010278	2.4143e-05	-0.649051
STAT5B	ENSG00000173757	2.47989e-05	-0.636581
COL3A1	ENSG00000168542	2.52251e-05	-0.392262
ARL6IP1	ENSG00000170540	2.59215e-05	0.474987
KIF26A	ENSG00000066735	2.7268e-05	-0.603319
RP11-512M8.3	ENSG00000256304	2.98217e-05	1.09642
PPT1	ENSG00000131238	2.99578e-05	0.417171
PERP	ENSG00000112378	3.35659e-05	-0.435663
TLR4	ENSG00000136869	3.35659e-05	0.639967
BIRC2	ENSG00000110330	3.87558e-05	-0.687395
CDC25A	ENSG00000164045	3.93989e-05	0.485569
GLIPR1	ENSG00000139278	4.04322e-05	-0.474247
UGCG	ENSG00000148154	4.04322e-05	0.677528
AGBL1	ENSG00000166748	4.04322e-05	1.08226
LAMA4	ENSG00000112769	4.15364e-05	-0.467848
DICER1	ENSG00000100697	4.19141e-05	0.569011
ALG1	ENSG00000033011	4.46429e-05	0.547354
IPO11	ENSG00000086200	4.6474e-05	0.56888
N4BP2	ENSG00000078177	4.68979e-05	-0.825717
SEC24D	ENSG00000150961	4.68979e-05	-0.706989
RNF4	ENSG00000063978	5.6965e-05	0.526557
CDH13	ENSG00000140945	5.6965e-05	-0.70325
ACTC1	ENSG00000159251	5.77894e-05	-0.943375
CBX1	ENSG00000108468	6.54589e-05	-0.510612
PPA2	ENSG00000138777	6.85037e-05	-0.611287
EFNA1	ENSG00000169242	7.57703e-05	-0.739911
IL1RAP	ENSG00000196083	7.90421e-05	0.730725
CTGF	ENSG00000118523	8.43994e-05	0.551882
TMBIM6	ENSG00000139644	8.77942e-05	0.346013
TXNDC12	ENSG00000117862	8.89914e-05	-0.556804
OAT	ENSG00000065154	9.14951e-05	-0.646464
HMGN2	ENSG00000198830	9.36892e-05	-0.422269
TNPO1	ENSG00000083312	9.42918e-05	0.38886
TMED9	ENSG00000184840	9.82967e-05	-0.478491
C11orf58	ENSG00000110696	0.000101039	-0.5934
TAF7	ENSG00000178913	0.000105057	0.582459
CMPK1	ENSG00000162368	0.000114618	-0.431727
COL4A1	ENSG00000187498	0.000120536	-0.368181
EIF1AX	ENSG00000173674	0.000122682	0.422389
PIGW	ENSG00000184886	0.000123004	0.621366
TMX3	ENSG00000166479	0.000130025	-0.545622
MORC4	ENSG00000133131	0.000138998	-0.597958
ARHGAP21	ENSG00000107863	0.000139057	-0.449089
TMEM48	ENSG00000058804	0.000140398	0.406832
LINC00657	ENSG00000260032	0.000143349	-0.427818
SCAF11	ENSG00000139218	0.00014506	-0.494647
MSRB3	ENSG00000174099	0.000145129	-0.748394
SFXN3	ENSG00000107819	0.000146598	-0.558719
SOLH	ENSG00000103326	0.000160138	0.56938
LAMB3	ENSG00000196878	0.000174751	-0.661354
PGK1	ENSG00000102144	0.000175299	0.344485
CYFIP2	ENSG00000055163	0.000186452	-0.794474
NCBP2	ENSG00000114503	0.000186471	-0.537804
PDGFA	ENSG00000197461	0.000189655	-0.944509
MARCKSL1	ENSG00000175130	0.000190334	-0.666653
KLHL42	ENSG00000087448	0.000199945	-0.619285
TNFRSF10D	ENSG00000173530	0.000199945	0.67126
ADAM12	ENSG00000148848	0.000210041	-0.483327
PMP22	ENSG00000109099	0.000210696	-0.492996
FAM134B	ENSG00000154153	0.000211035	-0.925688
HSPA9	ENSG00000113013	0.000229657	0.332196
MEGF9	ENSG00000106780	0.000242394	0.520209
ACSL4	ENSG00000068366	0.000244787	0.47
KTN1	ENSG00000126777	0.000245223	-0.413008
SLC11A2	ENSG00000110911	0.000252962	0.528959
MTMR12	ENSG00000150712	0.000253836	-0.538563
MT-CYB	ENSG00000198727	0.000253836	0.472439
UBE2Z	ENSG00000159202	0.000258047	0.435326
GPI	ENSG00000105220	0.000262206	0.414041
TCP11L1	ENSG00000176148	0.000262206	-0.782412
NBEAL2	ENSG00000160796	0.000264187	0.762283
H3F3B	ENSG00000132475	0.000273868	-0.351771
BIRC3	ENSG00000023445	0.000279109	0.73097
IMPDH2	ENSG00000178035	0.000328164	-0.357949
SELT	ENSG00000198843	0.000328164	-0.615986
RNF167	ENSG00000108523	0.000329811	0.454606
TDP2	ENSG00000111802	0.000331284	-0.807318
PHLPP2	ENSG00000040199	0.000335682	-0.818164
VGLL4	ENSG00000144560	0.000335682	-0.736355
AGO2	ENSG00000123908	0.000343703	0.510952
STAG1	ENSG00000118007	0.000346185	-0.521655
DUS1L	ENSG00000169718	0.000357509	0.447182
VDAC1	ENSG00000213585	0.000358801	0.320275
FOLR1	ENSG00000110195	0.000372534	-0.554084
TAF5L	ENSG00000135801	0.000421178	0.598292
IFRD2	ENSG00000214706	0.000428944	0.404588
COL4A5	ENSG00000188153	0.000436797	-0.429435
PTP4A2	ENSG00000184007	0.000454938	-0.3783
PTGFRN	ENSG00000134247	0.00045843	0.445443
PSKH1	ENSG00000159792	0.00045843	0.854032
NDUFA5	ENSG00000128609	0.000495688	-0.583708
NPR1	ENSG00000169418	0.000495688	0.591486
HLTF	ENSG00000071794	0.000517233	0.449902
TMEM64	ENSG00000180694	0.000524627	0.517645
EID3	ENSG00000255150	0.000524627	0.893358
BAG4	ENSG00000156735	0.000532913	-0.58301
TSPAN9	ENSG00000011105	0.000540076	-0.620813
SLC7A2	ENSG00000003989	0.000556499	-0.575854
SCML1	ENSG00000047634	0.00057385	0.683871
NUB1	ENSG00000013374	0.000586453	-0.670467
NCR3LG1	ENSG00000188211	0.000602026	0.48758
IARS	ENSG00000196305	0.000605625	0.327117
PGAM1	ENSG00000171314	0.00062321	0.381296
ATP9A	ENSG00000054793	0.000625616	-0.45494
HIPK3	ENSG00000110422	0.000627445	0.464813
NARF	ENSG00000141562	0.000640457	-0.659796
IDH2	ENSG00000182054	0.000640457	-0.757014
BLOC1S6	ENSG00000104164	0.00064324	-0.558563
AP2B1	ENSG00000006125	0.000649883	-0.381007
DENND5B	ENSG00000170456	0.000657453	-0.527346
NCEH1	ENSG00000144959	0.000680206	0.601341
SLC16A3	ENSG00000141526	0.000737083	0.335284
KIF20A	ENSG00000112984	0.000739522	0.376366
NFIA	ENSG00000162599	0.000739522	0.520361
AP4E1	ENSG00000081014	0.000742545	-0.67137
SLC30A1	ENSG00000170385	0.000795623	0.388583
TCERG1	ENSG00000113649	0.00081296	0.405257
FYCO1	ENSG00000163820	0.000818379	0.594216
ARNT	ENSG00000143437	0.000819789	-0.603232
AHR	ENSG00000106546	0.000826808	0.434774
PRDX5	ENSG00000126432	0.000849002	-0.412631
PPP6C	ENSG00000119414	0.000850327	0.421443
ST6GALNAC4	ENSG00000136840	0.000854509	0.464559
PICALM	ENSG00000073921	0.000858453	-0.453874
SESN3	ENSG00000149212	0.000858453	-0.48528
CLU	ENSG00000120885	0.000862617	-0.340396
MOB3B	ENSG00000120162	0.000877852	0.685517
ANXA3	ENSG00000138772	0.000908919	-0.442195
EFEMP1	ENSG00000115380	0.000912184	0.380536
PPIC	ENSG00000168938	0.000959508	-0.54532
MXRA5	ENSG00000101825	0.000970176	-0.894516
ZFP36L1	ENSG00000185650	0.000970176	0.562323
TMEM237	ENSG00000155755	0.00098883	-0.600234
FOXM1	ENSG00000111206	0.000996254	0.406916
GDA	ENSG00000119125	0.00104856	-0.845933
WDR43	ENSG00000163811	0.00110104	0.366578
YTHDC2	ENSG00000047188	0.00111225	0.492739
NAA25	ENSG00000111300	0.00114291	0.468225
TMEM9B	ENSG00000175348	0.00118902	0.542447
IL27RA	ENSG00000104998	0.00121453	-0.72296
MT-ND4L	ENSG00000212907	0.00122363	0.493849
DBN1	ENSG00000113758	0.00123615	-0.426897
SLC48A1	ENSG00000211584	0.00124737	0.595084
LTBR	ENSG00000111321	0.00125107	0.472048
HYOU1	ENSG00000149428	0.00125107	-0.404025
CMTM4	ENSG00000183723	0.00125928	0.672324
AJUBA	ENSG00000129474	0.00130572	0.599782
TTC3	ENSG00000182670	0.00136644	-0.398019
NES	ENSG00000132688	0.00137722	-0.68298
KLHL13	ENSG00000003096	0.00138563	-0.434728
CNN3	ENSG00000117519	0.00141163	-0.439035
MANF	ENSG00000145050	0.00142623	-0.478459
DPY19L1	ENSG00000173852	0.00142721	0.434606
C9orf41	ENSG00000156017	0.00143168	0.520815
PYGL	ENSG00000100504	0.001435	-0.451024
CRELD2	ENSG00000184164	0.001435	-0.642059
ILF3-AS1	ENSG00000267100	0.001435	0.86644
NAA50	ENSG00000121579	0.00144259	0.33616
PPP1CA	ENSG00000172531	0.00144259	-0.388706
MYBBP1A	ENSG00000132382	0.00146106	0.397608
GEMIN5	ENSG00000082516	0.00146712	0.39429
PBX2	ENSG00000204304	0.00146968	-0.774233
ARPP19	ENSG00000128989	0.00157375	-0.356774
IGFBP5	ENSG00000115461	0.00162751	-0.84195
SH3BGRL	ENSG00000131171	0.00169584	-0.5024
TRAF7	ENSG00000131653	0.0016963	0.402223
GALNT10	ENSG00000164574	0.0016963	-0.487691
MYL6	ENSG00000092841	0.00174987	-0.319183
TFAM	ENSG00000108064	0.00184692	0.439568
USP22	ENSG00000124422	0.0018499	-0.34027
PACSIN2	ENSG00000100266	0.00187117	-0.51461
HTRA1	ENSG00000166033	0.00203246	-0.365261
SLC43A2	ENSG00000167703	0.00208457	-0.876645
BZW2	ENSG00000136261	0.00210291	0.374479
CYBRD1	ENSG00000071967	0.00211349	-0.507707
LPCAT3	ENSG00000111684	0.00213427	0.593818
KCNK3	ENSG00000171303	0.00213453	0.881419
CCNG2	ENSG00000138764	0.00218177	-0.877032
RHOQ	ENSG00000119729	0.00224159	-0.603829
IPO7	ENSG00000205339	0.0022529	0.300279
SERPINI1	ENSG00000163536	0.00230197	-0.738776
MCL1	ENSG00000143384	0.00230507	-0.333474
AMMECR1	ENSG00000101935	0.00231958	0.508095
NBPF1	ENSG00000219481	0.00231958	-0.618115
CCDC50	ENSG00000152492	0.0023367	-0.440525
HSP90B1	ENSG00000166598	0.0023367	-0.298612
BEGAIN	ENSG00000183092	0.00235158	-0.594048
AQP3	ENSG00000165272	0.00241064	-0.484117
EMC10	ENSG00000161671	0.00243046	-0.415924
AC139100.2	ENSG00000267270	0.00244889	0.830492
SMC1A	ENSG00000072501	0.00248754	-0.355071
CACUL1	ENSG00000151893	0.00248754	0.374989
TNC	ENSG00000041982	0.00254272	-0.73471
ARSB	ENSG00000113273	0.00254272	-0.541835
TPM4	ENSG00000167460	0.00254272	-0.298428
CXXC5	ENSG00000171604	0.00254272	-0.525872
KANSL2	ENSG00000139620	0.0026529	0.456035
SAR1A	ENSG00000079332	0.00273671	-0.379849
CTSL1	ENSG00000135047	0.00275922	-0.467273
OASL	ENSG00000135114	0.00275922	0.834939
DONSON	ENSG00000159147	0.00275922	0.602965
BCL2L1	ENSG00000171552	0.00275922	0.500907
HIST1H4E	ENSG00000198518	0.00275922	-0.358602
STAG2	ENSG00000101972	0.00284456	-0.381918
LEPRE1	ENSG00000117385	0.00284456	-0.474582
CGGBP1	ENSG00000163320	0.00284456	-0.463275
ISG15	ENSG00000187608	0.00284456	0.50118
SLC7A6	ENSG00000103064	0.00285235	0.392193
ADAR	ENSG00000160710	0.00294683	0.338008
PITHD1	ENSG00000057757	0.00294758	0.462839
TTC13	ENSG00000143643	0.00300808	-0.656813
PTPN13	ENSG00000163629	0.00300808	0.496199
TRIM14	ENSG00000106785	0.00301308	0.584229
GABARAPL1	ENSG00000139112	0.00306602	-0.457251
PTMS	ENSG00000159335	0.00309155	-0.4103
SET	ENSG00000119335	0.00313422	-0.272637
LITAF	ENSG00000189067	0.00313834	0.366995
TXNIP	ENSG00000117289	0.00319011	-0.658746
SLC3A2	ENSG00000168003	0.00330304	0.291019
PLA2R1	ENSG00000153246	0.00331524	-0.618283
FIBCD1	ENSG00000130720	0.00358085	-0.838189
B4GALT4	ENSG00000121578	0.0035855	-0.579154
FSTL3	ENSG00000070404	0.00362313	-0.369736
PLEKHA2	ENSG00000169499	0.00362313	-0.33377
SQSTM1	ENSG00000161011	0.00365936	0.28615
ARHGEF40	ENSG00000165801	0.00371316	-0.692231
SNCG	ENSG00000173267	0.00383182	0.528202
CTNNAL1	ENSG00000119326	0.00384865	-0.389224
PODXL2	ENSG00000114631	0.00387577	0.408246
GCLM	ENSG00000023909	0.00388391	0.415264
PARP4	ENSG00000102699	0.00391469	-0.464697
SNORD13	ENSG00000239039	0.00396585	0.567658
SRRM2	ENSG00000167978	0.00397161	0.487492
IL6	ENSG00000136244	0.00399109	0.677634
MAPK6	ENSG00000069956	0.00405379	0.394786
ALCAM	ENSG00000170017	0.00406267	-0.385163
DTX4	ENSG00000110042	0.00410653	0.79478
FAM83D	ENSG00000101447	0.00419001	0.411243
SYNC	ENSG00000162520	0.00419001	-0.627521
AMD1	ENSG00000123505	0.00432129	0.350436
CLIP4	ENSG00000115295	0.00443906	0.512805
SULF2	ENSG00000196562	0.00443906	-0.485013
ATF4	ENSG00000128272	0.0044533	0.305297
NCOA7	ENSG00000111912	0.00455407	0.445858
L1CAM	ENSG00000198910	0.00455407	-0.416349
SPEN	ENSG00000065526	0.00456453	0.536602
BTG1	ENSG00000133639	0.00456453	-0.541907
AC124789.1	ENSG00000260833	0.00464485	0.626041
ATP5F1	ENSG00000116459	0.00464616	0.308232
C1orf27	ENSG00000157181	0.00475126	-0.506547
LMO7	ENSG00000136153	0.00486592	-0.438122
CDK2	ENSG00000123374	0.00493303	-0.359679
FSCN1	ENSG00000075618	0.00494477	-0.325863
ITPRIPL2	ENSG00000205730	0.00500876	0.411651
SPINK4	ENSG00000122711	0.00502615	0.825969
WNT10B	ENSG00000169884	0.00502615	0.69256
MLTK	ENSG00000091436	0.0051253	0.389763
POLD2	ENSG00000106628	0.00512534	0.321293
UNC45A	ENSG00000140553	0.00512534	-0.455339
SMEK1	ENSG00000100796	0.0051295	0.431193
SAMD12	ENSG00000177570	0.00514737	0.737721
HIST1H2BH	ENSG00000197459	0.00524017	-0.416457
DSTYK	ENSG00000133059	0.00538367	-0.5605
BRI3BP	ENSG00000184992	0.00538367	-0.514904
GLUD1	ENSG00000148672	0.00543235	-0.358567
SGPL1	ENSG00000166224	0.00552402	0.477286
WNT5A	ENSG00000114251	0.00552795	0.319481
PLP2	ENSG00000102007	0.00559397	-0.330521
ANKRD1	ENSG00000148677	0.00559397	0.805938
CCDC85C	ENSG00000205476	0.00559397	0.459913
CTD-2139B15.5	ENSG00000249199	0.00559397	0.767874
IDH1	ENSG00000138413	0.00563015	0.387779
SLC20A1	ENSG00000144136	0.00564255	0.367306
WDR36	ENSG00000134987	0.00564306	0.331792
ARHGAP23	ENSG00000225485	0.00566773	0.449242
ARIH2	ENSG00000177479	0.00571591	0.359881
MKRN2	ENSG00000075975	0.0057198	-0.499069
YWHAQ	ENSG00000134308	0.00576668	-0.321575
DPP3	ENSG00000254986	0.00576941	-0.62303
AES	ENSG00000104964	0.00585999	-0.382279
SYNE1	ENSG00000131018	0.00585999	-0.608184
GPR1	ENSG00000183671	0.00598908	-0.739126
PTPRA	ENSG00000132670	0.00603119	-0.668541
SLC12A4	ENSG00000124067	0.00613845	-0.603538
BMF	ENSG00000104081	0.00625437	-0.790602
GM2A	ENSG00000196743	0.00630836	-0.564402
KIRREL	ENSG00000183853	0.00633178	0.375034
SF3B3	ENSG00000189091	0.00652504	0.333249
INSIG1	ENSG00000186480	0.00653088	0.359171
PGM2L1	ENSG00000165434	0.00653184	0.544206
ITGA5	ENSG00000161638	0.00661301	0.324649
NAB2	ENSG00000166886	0.00661865	-0.595662
PALMD	ENSG00000099260	0.0066335	-0.674781
MRTO4	ENSG00000053372	0.0066792	0.331934
CGA	ENSG00000135346	0.00668674	-0.597297
ITGA2	ENSG00000164171	0.00675291	-0.591914
GSTCD	ENSG00000138780	0.00684706	-0.607667
DDAH2	ENSG00000213722	0.00686662	-0.697078
SH3BGRL2	ENSG00000198478	0.00696224	-0.78418
COMMD2	ENSG00000114744	0.00713255	0.458903
DKK3	ENSG00000050165	0.00725124	-0.664901
TRMT1	ENSG00000104907	0.00726102	0.413957
CCDC80	ENSG00000091986	0.00733471	-0.506706
KIAA1429	ENSG00000164944	0.00736237	-0.440124
AKR1C3	ENSG00000196139	0.0075442	0.38135
MTF2	ENSG00000143033	0.00760405	-0.548491
BRD8	ENSG00000112983	0.00763693	-0.444474
SREBF2	ENSG00000198911	0.00763693	0.381452
INF2	ENSG00000203485	0.00776878	0.471065
PABPC4L	ENSG00000254535	0.00776878	-0.583964
USP36	ENSG00000055483	0.00785086	0.457997
KCTD15	ENSG00000153885	0.00787772	-0.505764
CDC25B	ENSG00000101224	0.00796594	0.506666
TMEM30A	ENSG00000112697	0.00796594	0.383902
GLO1	ENSG00000124767	0.00800125	-0.334289
SLC4A7	ENSG00000033867	0.00807843	0.379551
CAPN2	ENSG00000162909	0.00807843	-0.331932
DUSP2	ENSG00000158050	0.00815755	0.432803
C22orf39	ENSG00000242259	0.00815755	0.644179
BAZ2A	ENSG00000076108	0.00817347	0.568506
RPS27L	ENSG00000185088	0.00829027	-0.472904
TMEM248	ENSG00000106609	0.0083467	0.352164
PDCD4	ENSG00000150593	0.0083467	-0.384024
SKA2	ENSG00000182628	0.0083467	0.359428
CEP78	ENSG00000148019	0.00838112	-0.528061
OLFM1	ENSG00000130558	0.00839031	-0.378692
PNRC1	ENSG00000146278	0.0084387	-0.515364
TNKS1BP1	ENSG00000149115	0.0084387	-0.522428
ZNF529	ENSG00000186020	0.00850186	0.645422
CDC7	ENSG00000097046	0.00859879	-0.528917
GGA3	ENSG00000125447	0.00860285	0.601453
GOLGA2	ENSG00000167110	0.00860285	-0.395839
KIAA0141	ENSG00000081791	0.0087173	-0.436813
RDX	ENSG00000137710	0.0087173	-0.328309
CTDSPL2	ENSG00000137770	0.0087173	0.442636
IRAK2	ENSG00000134070	0.00875333	0.686602
RABAC1	ENSG00000105404	0.0088364	-0.530452
PSAT1	ENSG00000135069	0.0088781	0.331711
TBC1D4	ENSG00000136111	0.0089209	0.379293
PCYT1A	ENSG00000161217	0.0090569	-0.519994
RN7SKP255	ENSG00000200312	0.0090569	-0.406047
TMEM33	ENSG00000109133	0.00910053	0.335822
SMIM4	ENSG00000168273	0.00925062	0.597551
MAPRE1	ENSG00000101367	0.00927728	-0.32663
BRD9	ENSG00000028310	0.00938738	-0.353586
RDH10	ENSG00000121039	0.00938738	0.499143
SPOCD1	ENSG00000134668	0.00938738	-0.727711
FAM96A	ENSG00000166797	0.00938738	0.434846
SCRIB	ENSG00000180900	0.00938738	0.407386
C5orf42	ENSG00000197603	0.00940854	-0.438555
CA12	ENSG00000074410	0.0094314	0.364013
SNORD3B-1	ENSG00000265185	0.0094314	0.614557
RXRA	ENSG00000186350	0.00958132	-0.463968
TRAM1	ENSG00000067167	0.00959269	-0.330949
RTN4	ENSG00000115310	0.00976921	0.352362
KHNYN	ENSG00000100441	0.00983805	-0.467637
ITGA1	ENSG00000213949	0.00990535	-0.619004
GFPT1	ENSG00000198380	0.0100346	-0.414863
HACL1	ENSG00000131373	0.0102268	0.51443
GRN	ENSG00000030582	0.0102465	-0.439916
DYNC1LI2	ENSG00000135720	0.0102465	-0.365662
ANKRD40	ENSG00000154945	0.0102465	0.41623
ZFYVE27	ENSG00000155256	0.0102465	-0.561799
PNMA2	ENSG00000240694	0.0102465	-0.644158
DSP	ENSG00000096696	0.0103389	-0.425957
MYOF	ENSG00000138119	0.0103389	-0.350309
RASEF	ENSG00000165105	0.0103389	0.691942
FOXN2	ENSG00000170802	0.0103479	0.482164
PRRX2	ENSG00000167157	0.0103514	-0.757421
DPM2	ENSG00000136908	0.0104187	0.416156
INTS1	ENSG00000164880	0.0104814	0.38832
IDS	ENSG00000010404	0.0105061	-0.608853
LRP11	ENSG00000120256	0.0105964	-0.342298
AIF1L	ENSG00000126878	0.010854	-0.531719
ATP11C	ENSG00000101974	0.0109414	0.363806
IGF2BP1	ENSG00000159217	0.0110892	0.485587
MAGT1	ENSG00000102158	0.0112182	-0.331542
CDH2	ENSG00000170558	0.0112246	-0.299193
SLC12A2	ENSG00000064651	0.011251	-0.429738
WBP11	ENSG00000084463	0.0112958	0.344326
UBE2V2	ENSG00000169139	0.0112958	-0.40403
IGFBP3	ENSG00000146674	0.0113905	-0.53268
PPAP2B	ENSG00000162407	0.0116799	0.625303
RANGAP1	ENSG00000100401	0.0117128	0.307073
IL7R	ENSG00000168685	0.0117688	0.433526
GOLT1B	ENSG00000111711	0.0117981	-0.388325
DOK7	ENSG00000175920	0.0118736	-0.667992
ANKRD33B	ENSG00000164236	0.0119609	0.767592
TUB	ENSG00000166402	0.0123926	0.426805
RP11-48O20.4	ENSG00000224259	0.0125097	0.709759
ZNF24	ENSG00000172466	0.0125437	-0.38115
UNK	ENSG00000132478	0.01257	0.560315
TNS3	ENSG00000136205	0.0127621	0.419339
CIRBP	ENSG00000099622	0.0127628	-0.479696
SGK1	ENSG00000118515	0.0127902	0.295685
HNRNPA1P7	ENSG00000215492	0.0129944	-0.713714
PTPRJ	ENSG00000149177	0.013041	0.38849
MAP2	ENSG00000078018	0.0135428	0.513085
CAPNS1	ENSG00000126247	0.0136093	-0.320668
SH3GL2	ENSG00000107295	0.0136193	-0.545945
TRIM37	ENSG00000108395	0.0136193	0.407414
CTSB	ENSG00000164733	0.0138047	-0.381192
PUS7	ENSG00000091127	0.0138579	0.348547
RP11-453F18__B.1	ENSG00000213468	0.0138924	-0.500673
ACTR2	ENSG00000138071	0.0139005	-0.342509
TROAP	ENSG00000135451	0.0139226	0.410127
HSPG2	ENSG00000142798	0.0139497	0.510584
ANAPC16	ENSG00000166295	0.0140626	0.411895
KDELC1	ENSG00000134901	0.0140828	-0.491153
ACLY	ENSG00000131473	0.0141192	-0.26117
RBM19	ENSG00000122965	0.0141428	0.422294
PURB	ENSG00000146676	0.0141431	0.414926
NOP58	ENSG00000055044	0.0142486	0.301421
KCTD20	ENSG00000112078	0.0142486	-0.377614
SERBP1	ENSG00000142864	0.0143634	0.249984
MDK	ENSG00000110492	0.0144561	-0.752725
SIGMAR1	ENSG00000147955	0.0144561	0.29648
GFM2	ENSG00000164347	0.0144561	-0.454001
SLC16A1	ENSG00000155380	0.0144561	0.273296
SERPINB1	ENSG00000021355	0.0145239	-0.584165
GALNT13	ENSG00000144278	0.0146013	-0.627195
ST6GALNAC6	ENSG00000160408	0.0146103	-0.514307
MFSD12	ENSG00000161091	0.0146103	-0.337082
MAN1B1	ENSG00000177239	0.0146828	-0.378434
PPP3CA	ENSG00000138814	0.0147463	0.366328
GLB1	ENSG00000170266	0.0147838	-0.393276
CNPY4	ENSG00000166997	0.0148967	-0.644356
FEM1B	ENSG00000169018	0.0149577	-0.40436
GSTM3	ENSG00000134202	0.0150765	0.33739
MYH9	ENSG00000100345	0.0152871	-0.248016
PSMD4	ENSG00000159352	0.0153216	-0.345711
IQCB1	ENSG00000173226	0.01537	0.541546
ATG9A	ENSG00000198925	0.0156491	0.374477
CSRP1	ENSG00000159176	0.0159027	-0.277818
IDE	ENSG00000119912	0.016284	-0.393772
RAB8B	ENSG00000166128	0.0163194	0.57897
CDYL	ENSG00000153046	0.0164855	0.427406
GCN1L1	ENSG00000089154	0.0166446	0.302819
LENG8	ENSG00000167615	0.0166446	0.47356
DCAKD	ENSG00000172992	0.0166446	-0.637759
DERA	ENSG00000023697	0.0167809	-0.555663
PPP1R26	ENSG00000196422	0.0167809	-0.459671
PIM3	ENSG00000198355	0.0167809	0.416668
IFIT2	ENSG00000119922	0.0168303	0.728572
GCNT2	ENSG00000111846	0.0168697	-0.642837
APPBP2	ENSG00000062725	0.0169136	-0.485228
TEAD2	ENSG00000074219	0.0170627	-0.516377
REXO1	ENSG00000079313	0.0171225	0.628384
HDAC1	ENSG00000116478	0.0172608	-0.351088
TGFB1I1	ENSG00000140682	0.0173444	-0.560473
ANAPC5	ENSG00000089053	0.0173822	-0.354254
WRNIP1	ENSG00000124535	0.0177986	-0.454976
C17orf89	ENSG00000224877	0.018055	0.419234
VLDLR	ENSG00000147852	0.0184253	0.689302
ATRX	ENSG00000085224	0.0185946	-0.346604
PLA2G4A	ENSG00000116711	0.0185946	-0.362901
TTL	ENSG00000114999	0.0187441	-0.330802
MAP2K3	ENSG00000034152	0.0188286	0.497685
DOT1L	ENSG00000104885	0.0188412	0.612365
BTBD1	ENSG00000064726	0.0188618	0.315092
F3	ENSG00000117525	0.0192172	0.39923
CCNA2	ENSG00000145386	0.019232	0.307848
MMS19	ENSG00000155229	0.0194919	0.395381
TCTA	ENSG00000145022	0.0195589	0.538182
GPR157	ENSG00000180758	0.0196691	0.499051
SH3BP5	ENSG00000131370	0.0198912	-0.371684
GLCE	ENSG00000138604	0.0198912	0.529399
DLX1	ENSG00000144355	0.0200661	-0.584121
RUFY1	ENSG00000176783	0.0201926	-0.521843
SOD2	ENSG00000112096	0.0203802	0.352108
NCL	ENSG00000115053	0.0205342	0.248931
POLQ	ENSG00000051341	0.0205538	0.44289
ABCE1	ENSG00000164163	0.0205538	0.315784
ZC3HAV1	ENSG00000105939	0.0208167	0.360177
ARL6IP5	ENSG00000144746	0.0210536	0.31044
DDB2	ENSG00000134574	0.0210675	-0.442466
SLC25A46	ENSG00000164209	0.0212607	-0.400395
PSAP	ENSG00000197746	0.0216157	-0.254741
ME1	ENSG00000065833	0.0216579	0.357604
TWSG1	ENSG00000128791	0.0219529	-0.487052
ZCCHC2	ENSG00000141664	0.0219529	0.465812
SLC25A12	ENSG00000115840	0.0221071	0.483179
AGO4	ENSG00000134698	0.0221717	0.636913
GBA	ENSG00000177628	0.0222999	0.391148
RFK	ENSG00000135002	0.0224584	0.349465
MSLN	ENSG00000102854	0.0225963	-0.457567
CLNS1A	ENSG00000074201	0.0226323	0.335309
PXN	ENSG00000089159	0.0226323	0.480304
SCML2	ENSG00000102098	0.0226323	0.534911
PAICS	ENSG00000128050	0.0226323	0.250436
SPPL2A	ENSG00000138600	0.0226323	-0.430244
MED28	ENSG00000118579	0.0228374	0.432342
PSMA7	ENSG00000101182	0.0228707	-0.27733
TP53INP1	ENSG00000164938	0.0228849	-0.704155
LOXL2	ENSG00000134013	0.0230791	-0.519107
YWHAB	ENSG00000166913	0.0232386	0.303435
ENOSF1	ENSG00000132199	0.0232554	0.420341
SLC16A6	ENSG00000108932	0.0233959	-0.708889
WDR19	ENSG00000157796	0.0233959	-0.650922
COL18A1	ENSG00000182871	0.0234129	-0.602747
ERGIC3	ENSG00000125991	0.0234386	-0.303216
RAB11FIP1	ENSG00000156675	0.0235109	0.444791
EMP1	ENSG00000134531	0.0236784	-0.517758
TMEM168	ENSG00000146802	0.024108	0.432314
TXLNA	ENSG00000084652	0.0243025	0.312383
RP11-305B6.1	ENSG00000259137	0.0245382	-0.656478
HDHD1	ENSG00000130021	0.0245808	0.544401
KLHL15	ENSG00000174010	0.0245956	0.43769
ECEL1	ENSG00000171551	0.0247715	-0.419923
SCAP	ENSG00000114650	0.024784	0.366174
VPS8	ENSG00000156931	0.0249398	-0.623541
PODXL	ENSG00000128567	0.0249996	0.257223
LONRF3	ENSG00000175556	0.0252723	0.4295
SRD5A1	ENSG00000145545	0.02544	-0.354192
EARS2	ENSG00000103356	0.025661	0.359496
SNORA73B	ENSG00000200087	0.0258205	-0.257379
TLK1	ENSG00000198586	0.0258342	0.497894
DPY19L3	ENSG00000178904	0.025918	-0.480029
FOSB	ENSG00000125740	0.0260866	0.689793
CNOT1	ENSG00000125107	0.0261048	0.27592
KLF10	ENSG00000155090	0.0261478	-0.393138
C3	ENSG00000125730	0.0262961	0.564096
DAZAP1	ENSG00000071626	0.0263423	0.322202
DYNLT1	ENSG00000146425	0.0263904	-0.489325
SMYD5	ENSG00000135632	0.0271499	0.447397
LOXL4	ENSG00000138131	0.0273528	-0.707681
MAT2A	ENSG00000168906	0.0274707	0.311818
ADAM17	ENSG00000151694	0.0275147	0.363509
ABR	ENSG00000159842	0.0275566	-0.523432
TWISTNB	ENSG00000105849	0.0275658	0.370183
ALDH18A1	ENSG00000059573	0.0277159	-0.314148
WISP2	ENSG00000064205	0.0277159	-0.387508
MTMR4	ENSG00000108389	0.0278407	-0.403228
CRTAP	ENSG00000170275	0.0278444	-0.299576
PDGFC	ENSG00000145431	0.0281016	0.484498
CASP9	ENSG00000132906	0.0288129	-0.590179
ARF3	ENSG00000134287	0.0288555	-0.302387
AGPAT2	ENSG00000169692	0.0289623	-0.592011
GOLGB1	ENSG00000173230	0.0289623	-0.365964
FAM133A	ENSG00000179083	0.0289623	0.702921
ZDHHC3	ENSG00000163812	0.0291643	0.362438
LATS2	ENSG00000150457	0.029267	0.463868
SNORD3B-2	ENSG00000262074	0.0293403	0.662853
TM9SF3	ENSG00000077147	0.0295765	0.286736
BMP6	ENSG00000153162	0.0296207	-0.318689
SMPD1	ENSG00000166311	0.0296207	-0.540332
BCAS4	ENSG00000124243	0.0296547	-0.609125
COL4A2	ENSG00000134871	0.0298112	-0.277202
TNFAIP8	ENSG00000145779	0.0298112	-0.416982
PHTF2	ENSG00000006576	0.0298545	-0.430653
PEG10	ENSG00000242265	0.0298815	0.274581
KIAA1467	ENSG00000084444	0.029945	0.585477
ZC3HAV1L	ENSG00000146858	0.0300872	0.589313
MKI67	ENSG00000148773	0.0301652	0.280783
RAB23	ENSG00000112210	0.0303632	0.413496
DHRS3	ENSG00000162496	0.0304411	0.535499
C5orf51	ENSG00000205765	0.0305315	0.370577
NACC2	ENSG00000148411	0.0311284	0.413554
RP11-368I7.2	ENSG00000261373	0.0311284	0.686685
KDELR3	ENSG00000100196	0.0312685	-0.495918
TRAP1	ENSG00000126602	0.0312685	0.267477
SLC6A8	ENSG00000130821	0.0312685	0.393115
PPP1R2	ENSG00000184203	0.0312685	0.383074
GPRC5A	ENSG00000013588	0.0313228	0.315577
RARS	ENSG00000113643	0.0316028	-0.284363
CD55	ENSG00000196352	0.0316028	0.229214
MEST	ENSG00000106484	0.0316462	0.301285
MAN2B2	ENSG00000013288	0.0317845	-0.62338
FN3KRP	ENSG00000141560	0.0319437	-0.478472
ZDBF2	ENSG00000204186	0.0321604	-0.405401
PSPH	ENSG00000146733	0.0321887	0.442815
HERC4	ENSG00000148634	0.032312	-0.39246
KRT7	ENSG00000135480	0.0325509	-0.279028
METTL9	ENSG00000197006	0.0325509	-0.383326
CUX1	ENSG00000257923	0.0326255	-0.382248
CDV3	ENSG00000091527	0.0329975	-0.30697
SCARA3	ENSG00000168077	0.0331321	-0.240784
TSN	ENSG00000211460	0.0333148	-0.334462
CXorf61	ENSG00000204019	0.0333715	0.476701
TFB2M	ENSG00000162851	0.0336258	0.408989
USO1	ENSG00000138768	0.0337707	-0.373018
SGK223	ENSG00000182319	0.0338005	0.590125
TUBB2A	ENSG00000137267	0.0338934	-0.590157
ZNHIT1	ENSG00000106400	0.0340477	-0.404866
PPM1G	ENSG00000115241	0.0340477	0.283499
SCARB2	ENSG00000138760	0.0340477	-0.33145
SGMS1	ENSG00000198964	0.0340477	-0.447746
PLEKHB2	ENSG00000115762	0.0340709	0.350957
ANKRD52	ENSG00000139645	0.0341239	0.424818
RASGRP1	ENSG00000172575	0.0341239	0.686384
ABCC3	ENSG00000108846	0.0341481	-0.409575
UNC5D	ENSG00000156687	0.0342865	-0.688425
NACC1	ENSG00000160877	0.03442	0.298739
URM1	ENSG00000167118	0.03491	0.342779
TSPAN12	ENSG00000106025	0.0349247	-0.559908
GPKOW	ENSG00000068394	0.0356458	0.450894
NREP	ENSG00000134986	0.03589	-0.501258
ATP10D	ENSG00000145246	0.036115	-0.539594
CD109	ENSG00000156535	0.0367308	-0.383899
GLIPR2	ENSG00000122694	0.0368912	-0.563323
FLNA	ENSG00000196924	0.0370778	-0.230379
CCDC43	ENSG00000180329	0.0373533	-0.379254
NANS	ENSG00000095380	0.0375177	-0.388843
EEF1A2	ENSG00000101210	0.0375177	-0.415831
PRKAR1A	ENSG00000108946	0.0375177	-0.258688
TMEM106C	ENSG00000134291	0.0375177	-0.305906
SETD7	ENSG00000145391	0.0375177	-0.292922
PACSIN3	ENSG00000165912	0.0375177	-0.353738
FAM195A	ENSG00000172366	0.0375177	-0.521261
PAFAH1B2	ENSG00000168092	0.0377334	0.307964
PTPN14	ENSG00000152104	0.0379212	0.430758
RCAN1	ENSG00000159200	0.0380187	-0.468638
ETF1	ENSG00000120705	0.0385408	0.233558
ITGB1	ENSG00000150093	0.0385408	-0.221876
TBC1D16	ENSG00000167291	0.0385408	-0.449444
ENTPD7	ENSG00000198018	0.0385408	-0.524126
C17orf80	ENSG00000141219	0.0386739	-0.508524
SDC1	ENSG00000115884	0.0389769	-0.38918
MEG3	ENSG00000214548	0.0390422	-0.600275
SRPR	ENSG00000182934	0.0394182	-0.313465
PSMB2	ENSG00000126067	0.0397567	0.302229
ARMCX3	ENSG00000102401	0.0398044	-0.353637
AK4	ENSG00000162433	0.0399039	0.33757
FNBP1L	ENSG00000137942	0.0402648	-0.434234
GRAMD3	ENSG00000155324	0.04032	-0.612808
OTUD4	ENSG00000164164	0.04032	0.403473
FTH1P7	ENSG00000232187	0.0404309	0.350647
ACP2	ENSG00000134575	0.0405743	0.349002
NF2	ENSG00000186575	0.0405743	0.344643
VMA21	ENSG00000160131	0.0406057	0.260817
HCCS	ENSG00000004961	0.0409213	0.376815
AMIGO2	ENSG00000139211	0.0411242	-0.384986
FOSL1	ENSG00000175592	0.0411242	0.484294
FTLP3	ENSG00000226608	0.0411242	0.529385
MKNK2	ENSG00000099875	0.0411789	0.398532
NFATC4	ENSG00000100968	0.0420626	-0.532312
SPATA2	ENSG00000158480	0.0424771	0.60384
IGFBP6	ENSG00000167779	0.0429193	-0.610693
PFKFB2	ENSG00000123836	0.0430164	0.471373
AIDA	ENSG00000186063	0.0430164	-0.51025
SENP2	ENSG00000163904	0.0431492	0.405949
HCFC1	ENSG00000172534	0.0432532	0.428828
TP53I3	ENSG00000115129	0.043315	-0.583752
NOP56	ENSG00000101361	0.0434462	0.280985
COPB1	ENSG00000129083	0.0439011	-0.300094
ATXN2L	ENSG00000168488	0.0439011	0.467917
KYNU	ENSG00000115919	0.0439128	-0.281203
CCNF	ENSG00000162063	0.0440433	0.33487
NELL2	ENSG00000184613	0.0454786	-0.586755
ST7L	ENSG00000007341	0.0460773	0.488624
DNMT3A	ENSG00000119772	0.0460773	-0.497581
DDX56	ENSG00000136271	0.0462644	0.292705
MAN2A1	ENSG00000112893	0.0464829	-0.370464
CPSF3L	ENSG00000127054	0.0464829	0.360896
SDC2	ENSG00000169439	0.0464829	0.32123
ASXL1	ENSG00000171456	0.0464829	0.352216
SELRC1	ENSG00000162377	0.0467188	0.35193
UBLCP1	ENSG00000164332	0.0467188	-0.401386
MLL2	ENSG00000167548	0.0468497	0.51476
CTU2	ENSG00000174177	0.0468497	0.527392
VTRNA1-3	ENSG00000202515	0.0475044	-0.473959
RNF11	ENSG00000123091	0.0477204	-0.332215
ACOT9	ENSG00000123130	0.0478738	-0.380344
CACNA2D1	ENSG00000153956	0.0478738	-0.359778
DAZAP2	ENSG00000183283	0.0478738	0.308812
KLHL21	ENSG00000162413	0.0479609	0.374108
POLR2L	ENSG00000177700	0.0484408	0.30296
IPO8	ENSG00000133704	0.0484752	0.339225
ZNF367	ENSG00000165244	0.0485379	0.347078
RFX5	ENSG00000143390	0.0488152	-0.32593
OGT	ENSG00000147162	0.0488152	0.260607
RAC1	ENSG00000136238	0.0490487	-0.269803
TSPAN4	ENSG00000214063	0.0490487	0.384201
NUP153	ENSG00000124789	0.049359	0.296411
IREB2	ENSG00000136381	0.0496103	-0.382524
KRCC1	ENSG00000172086	0.0497158	-0.659165
HAS2	ENSG00000170961	0.0498365	-0.581777
TMEM101	ENSG00000091947	0.0500115	0.421229
RHOA	ENSG00000067560	0.050262	0.227192
SMPD4	ENSG00000136699	0.0507858	0.364868
APEH	ENSG00000164062	0.0510707	0.290352
NUPR1	ENSG00000176046	0.0510707	0.621576
SLC1A4	ENSG00000115902	0.0511767	-0.464048
INO80	ENSG00000128908	0.0511767	0.381418
SLC15A4	ENSG00000139370	0.0511767	0.437317
TPRA1	ENSG00000163870	0.0511767	0.382699
CCAT1	ENSG00000247844	0.0511767	0.267574
FAM107B	ENSG00000065809	0.0512536	0.291856
CASP4	ENSG00000196954	0.0514378	-0.597114
U3	ENSG00000212195	0.0515139	0.572213
MPC1	ENSG00000060762	0.0516541	-0.593463
DGKD	ENSG00000077044	0.0521419	-0.300346
C3orf37	ENSG00000183624	0.0522176	-0.499947
EMC7	ENSG00000134153	0.0527142	0.358742
U2AF2	ENSG00000063244	0.0527187	-0.275577
RPS6KA4	ENSG00000162302	0.0531294	0.324832
PMPCB	ENSG00000105819	0.0534189	0.333785
DCK	ENSG00000156136	0.0541324	-0.468692
IGBP1	ENSG00000089289	0.0542804	-0.412038
POLR1B	ENSG00000125630	0.0542804	0.315863
DDAH1	ENSG00000153904	0.0542804	0.612561
ZBTB7B	ENSG00000160685	0.0542804	-0.405144
MT2A	ENSG00000125148	0.0542825	-0.315898
AMBRA1	ENSG00000110497	0.0545618	-0.465944
RSU1	ENSG00000148484	0.0546832	-0.381246
RALGDS	ENSG00000160271	0.0548591	-0.451353
BTN2A1	ENSG00000112763	0.0550487	-0.490012
FLVCR2	ENSG00000119686	0.0552506	-0.650084
SLC23A2	ENSG00000089057	0.0553156	0.525934
AMFR	ENSG00000159461	0.0553156	0.369103
TNFAIP2	ENSG00000185215	0.0553156	-0.33946
PPRC1	ENSG00000148840	0.0553666	0.357031
GBP1	ENSG00000117228	0.0555057	-0.490984
ORC1	ENSG00000085840	0.0555862	-0.345959
CHST3	ENSG00000122863	0.0559364	-0.31346
MATN2	ENSG00000132561	0.0559364	-0.570713
CD63	ENSG00000135404	0.0571158	-0.25558
MPV17	ENSG00000115204	0.057183	-0.44135
ZBTB5	ENSG00000168795	0.0576443	-0.464124
KLHDC4	ENSG00000104731	0.0577577	0.507492
TOMM20	ENSG00000173726	0.0577577	-0.239311
TEX10	ENSG00000136891	0.0578084	0.359558
HSPA12A	ENSG00000165868	0.0579802	-0.550363
SAMHD1	ENSG00000101347	0.0581584	-0.405753
CCL2	ENSG00000108691	0.0583113	0.623091
NTN4	ENSG00000074527	0.0583258	-0.50858
STXBP4	ENSG00000166263	0.0583258	-0.562577
ANXA4	ENSG00000196975	0.0585797	-0.616568
PDE3B	ENSG00000152270	0.0588803	0.372835
NIPSNAP3A	ENSG00000136783	0.0592123	-0.531892
EFCAB14	ENSG00000159658	0.0592123	0.287683
FOXRED1	ENSG00000110074	0.059231	0.488309
KAL1	ENSG00000011201	0.0594222	-0.371309
PSMG4	ENSG00000180822	0.0596329	0.488329
RSL1D1	ENSG00000171490	0.0599805	0.234808
ARPC3	ENSG00000111229	0.0601027	-0.335712
MBNL1	ENSG00000152601	0.0601027	0.271663
MXD4	ENSG00000123933	0.0607421	-0.40917
GBP2	ENSG00000162645	0.0607421	-0.622275
OBSL1	ENSG00000124006	0.0607501	-0.580543
TMED5	ENSG00000117500	0.0608334	-0.32095
CREBRF	ENSG00000164463	0.0610051	0.633881
CRIP2	ENSG00000182809	0.0610051	-0.402788
TMX2	ENSG00000213593	0.0610051	0.290327
SLC39A1	ENSG00000143570	0.0610774	0.251774
TMOD3	ENSG00000138594	0.0612922	-0.257041
MYADM	ENSG00000179820	0.0613223	-0.484399
PTGES2	ENSG00000148334	0.0616602	0.300102
PABPC4	ENSG00000090621	0.0617346	0.302976
SLC35D1	ENSG00000116704	0.0617346	-0.417912
SH3RF1	ENSG00000154447	0.0617346	0.37731
BAP1	ENSG00000163930	0.0617346	0.297006
IRS2	ENSG00000185950	0.0617346	0.490956
HNRNPA1P10	ENSG00000214223	0.0617346	-0.500116
PANK3	ENSG00000120137	0.0617426	0.294477
AARS	ENSG00000090861	0.0619466	0.299289
KIF23	ENSG00000137807	0.0620096	0.274068
HIST1H2BK	ENSG00000197903	0.0623937	0.235564
AC068491.1	ENSG00000172965	0.0626983	0.415708
C11orf82	ENSG00000165490	0.0631185	0.425922
PPP1CC	ENSG00000186298	0.0631992	0.268975
PGAM5	ENSG00000247077	0.0631992	0.302033
PVT1	ENSG00000249859	0.0631992	0.381079
PELP1	ENSG00000141456	0.0634321	0.416495
USP14	ENSG00000101557	0.0636119	0.436114
ADAM15	ENSG00000143537	0.0636119	-0.281769
HMGN2P5	ENSG00000234664	0.0636119	-0.607451
HOXA10	ENSG00000253293	0.0636853	0.472441
ASNS	ENSG00000070669	0.0645249	0.411736
SAMD4A	ENSG00000020577	0.0646129	0.504924
SLC5A6	ENSG00000138074	0.0646129	0.355155
HECTD3	ENSG00000126107	0.0647452	0.407226
TMEM87B	ENSG00000153214	0.0647452	-0.56733
NDUFAF3	ENSG00000178057	0.0647452	0.353269
SLC25A43	ENSG00000077713	0.0649438	-0.497092
CLPTM1L	ENSG00000049656	0.0652387	0.22035
POLR2A	ENSG00000181222	0.0652933	0.457283
KHSRP	ENSG00000088247	0.0657423	0.290887
DDX5	ENSG00000108654	0.0657423	0.224936
DCAF7	ENSG00000136485	0.0657423	-0.332683
MBOAT2	ENSG00000143797	0.0657423	-0.427479
SFXN5	ENSG00000144040	0.0657423	-0.578368
SACS	ENSG00000151835	0.0657423	-0.251089
LMNA	ENSG00000160789	0.0657423	-0.254653
TRAPPC11	ENSG00000168538	0.0657423	-0.473273
PGM2	ENSG00000169299	0.0657423	-0.410458
AC007390.5	ENSG00000218739	0.0657423	0.428764
TRAM2	ENSG00000065308	0.0660321	0.385526
CHP1	ENSG00000187446	0.0660321	-0.322585
NAV1	ENSG00000134369	0.0662576	0.471458
CHD1	ENSG00000153922	0.0665921	0.268482
MRPS18A	ENSG00000096080	0.0667787	0.393632
BTBD3	ENSG00000132640	0.0667787	0.210888
PKIB	ENSG00000135549	0.0667787	0.631706
OSBP2	ENSG00000184792	0.0674398	-0.301962
ICK	ENSG00000112144	0.0674519	-0.601549
ALDH3A2	ENSG00000072210	0.0675226	-0.281809
BCAP29	ENSG00000075790	0.0675226	-0.386524
COPG1	ENSG00000181789	0.0680207	-0.258511
SPSB1	ENSG00000171621	0.0682113	-0.473323
KAT5	ENSG00000172977	0.0684371	0.361749
TUFM	ENSG00000178952	0.0684371	0.231332
HPDL	ENSG00000186603	0.0684371	0.462102
SPRYD4	ENSG00000176422	0.0686962	0.486703
ATOH8	ENSG00000168874	0.0687452	-0.553834
LUZP2	ENSG00000187398	0.0687452	-0.59569
WDR4	ENSG00000160193	0.0687764	0.408371
SPC24	ENSG00000161888	0.0692967	0.38522
DANCR	ENSG00000226950	0.0692981	0.288238
XPO4	ENSG00000132953	0.0698119	0.315392
LTBP1	ENSG00000049323	0.0701971	-0.423448
ACO1	ENSG00000122729	0.0702467	0.330524
STK10	ENSG00000072786	0.0703053	-0.476311
GDI1	ENSG00000203879	0.0703053	-0.332013
C2orf69	ENSG00000178074	0.0705556	0.393411
ACTG1	ENSG00000184009	0.0705556	-0.21744
CCNE1	ENSG00000105173	0.0705916	-0.523399
CSRP2	ENSG00000175183	0.0706617	-0.385756
LAGE3	ENSG00000196976	0.0706617	-0.464908
GRPEL1	ENSG00000109519	0.0707694	0.322974
PSMG3	ENSG00000157778	0.0708489	-0.317353
TULP3	ENSG00000078246	0.070991	-0.448212
BCCIP	ENSG00000107949	0.070991	0.304492
ENG	ENSG00000106991	0.0718143	0.450365
RCN3	ENSG00000142552	0.0718143	-0.625037
CACYBP	ENSG00000116161	0.0718213	0.255932
MYO1C	ENSG00000197879	0.0718213	-0.272798
FOXQ1	ENSG00000164379	0.0718437	-0.51199
SH3BGRL3	ENSG00000142669	0.0724494	-0.37716
DST	ENSG00000151914	0.0728944	-0.263068
CYP1B1	ENSG00000138061	0.0729585	0.356776
KPNA6	ENSG00000025800	0.0734109	0.268114
SSH1	ENSG00000084112	0.0734109	0.448664
HTATIP2	ENSG00000109854	0.0734109	-0.335321
SNRPC	ENSG00000124562	0.0734109	0.309925
MTDH	ENSG00000147649	0.0734109	0.234664
RRP15	ENSG00000067533	0.0734579	0.34019
CALM1	ENSG00000198668	0.0734579	-0.248728
USB1	ENSG00000103005	0.0742018	0.544157
SFXN4	ENSG00000183605	0.0742018	0.396646
PPP6R3	ENSG00000110075	0.0743019	0.250205
LMBR1	ENSG00000105983	0.0748268	0.368361
SKIL	ENSG00000136603	0.0748268	-0.309018
RNY1	ENSG00000201098	0.077195	0.42833
PGRMC1	ENSG00000101856	0.0773036	0.25002
PARVA	ENSG00000197702	0.0774503	-0.350516
DSN1	ENSG00000149636	0.0780825	-0.382132
CCT5	ENSG00000150753	0.0784496	0.192557
CCDC51	ENSG00000164051	0.0787119	0.39024
STK39	ENSG00000198648	0.0788566	-0.418585
BASP1	ENSG00000176788	0.0793207	0.215348
GPR153	ENSG00000158292	0.0793934	-0.608336
PPT2	ENSG00000221988	0.0796664	-0.529187
SNIP1	ENSG00000163877	0.0797099	0.463324
DISP1	ENSG00000154309	0.0800348	-0.458397
GAN	ENSG00000127688	0.0802269	0.463318
C1orf123	ENSG00000162384	0.0804092	-0.498209
FBLN1	ENSG00000077942	0.08051	-0.337065
MT-ND2	ENSG00000198763	0.08051	0.542629
CSE1L	ENSG00000124207	0.0806836	0.219773
MYOCD	ENSG00000141052	0.0806836	-0.417315
FAM222B	ENSG00000173065	0.0808997	0.573072
TCOF1	ENSG00000070814	0.0809964	0.271076
HEATR5B	ENSG00000008869	0.0811225	-0.469492
SSSCA1	ENSG00000173465	0.0813169	0.417921
PAM	ENSG00000145730	0.0815305	-0.288399
HNRNPH3	ENSG00000096746	0.0816661	0.434323
CDC42	ENSG00000070831	0.0816953	0.237284
COX7A2	ENSG00000112695	0.0819324	-0.292434
C4BPA	ENSG00000123838	0.0819324	0.544434
IGF2R	ENSG00000197081	0.0819324	-0.301725
RN7SKP203	ENSG00000200488	0.0819324	-0.290916
U1	ENSG00000201699	0.0819324	0.549777
POLR3G	ENSG00000113356	0.0825044	0.423592
SS18L1	ENSG00000184402	0.0830028	0.415187
MAP3K12	ENSG00000139625	0.0838783	-0.587893
ATF6B	ENSG00000213676	0.083938	-0.424214
SDE2	ENSG00000143751	0.0840562	0.367336
SLC2A12	ENSG00000146411	0.0841492	-0.610691
ZNF860	ENSG00000197385	0.0841492	0.538206
PPARGC1A	ENSG00000109819	0.0842179	0.527027
HMGA2	ENSG00000149948	0.0846092	0.608489
FLVCR1	ENSG00000162769	0.0846239	-0.434941
DENND4B	ENSG00000198837	0.0846239	0.446704
RPL15	ENSG00000174748	0.0847393	-0.207026
ATL3	ENSG00000184743	0.0848877	-0.239272
AKR1C1	ENSG00000187134	0.0852019	0.574869
HPD	ENSG00000158104	0.0864083	0.48452
ARFGAP2	ENSG00000149182	0.087148	0.289666
CLIC1	ENSG00000213719	0.0873372	-0.2331
OPTN	ENSG00000123240	0.0875407	-0.478849
CORO1B	ENSG00000172725	0.0875407	-0.360758
STIM2	ENSG00000109689	0.0877531	0.423158
ADAMTS6	ENSG00000049192	0.0879406	-0.304255
PYROXD2	ENSG00000119943	0.0879587	-0.599775
TCF7	ENSG00000081059	0.088278	-0.54041
U1	ENSG00000200997	0.0884376	0.601588
PMVK	ENSG00000163344	0.0895213	-0.512068
FUBP3	ENSG00000107164	0.089545	-0.277886
PKP2	ENSG00000057294	0.0898044	0.602403
PIGL	ENSG00000108474	0.0898044	0.522638
RNF130	ENSG00000113269	0.0905509	-0.488035
SGSH	ENSG00000181523	0.0910095	0.561349
PPM1H	ENSG00000111110	0.0910948	0.527916
SETX	ENSG00000107290	0.09173	-0.256557
UNC119B	ENSG00000175970	0.0919647	-0.431141
HGSNAT	ENSG00000165102	0.0923414	-0.413031
PDK1	ENSG00000152256	0.0928397	0.43155
CENPI	ENSG00000102384	0.093215	-0.421554
GINM1	ENSG00000055211	0.0932655	0.373203
PFKP	ENSG00000067057	0.0938595	-0.219927
GABRE	ENSG00000102287	0.0938595	0.331366
POP1	ENSG00000104356	0.0938595	0.342409
ACADM	ENSG00000117054	0.0938595	-0.345135
POLG	ENSG00000140521	0.0938595	0.345872
MRAS	ENSG00000158186	0.0938595	-0.588198
MICU1	ENSG00000107745	0.0941201	-0.390846
FKBP4	ENSG00000004478	0.0946315	0.210393
NAP1L1	ENSG00000187109	0.0946315	-0.226664
RASIP1	ENSG00000105538	0.0947135	-0.320217
FBXO5	ENSG00000112029	0.0951826	-0.382035
GGPS1	ENSG00000152904	0.0952332	-0.475523
KIF5B	ENSG00000170759	0.0956532	-0.221963
SFN	ENSG00000175793	0.0956532	-0.345365
ARC	ENSG00000198576	0.0956532	0.584226
GSTM4	ENSG00000168765	0.0957272	0.535921
SUMO2	ENSG00000188612	0.0957311	-0.265369
HSP90AA1	ENSG00000080824	0.0962963	0.212162
PCNXL3	ENSG00000197136	0.096615	0.383959
MT-ND5	ENSG00000198786	0.096615	0.528384
NEK10	ENSG00000163491	0.0968381	0.591529
ZC3H12C	ENSG00000149289	0.097154	-0.488155
CLIP2	ENSG00000106665	0.097161	-0.535033
MLL5	ENSG00000005483	0.0976407	0.385659
COPS7B	ENSG00000144524	0.0976957	0.421148
UCK2	ENSG00000143179	0.0977101	0.272488
SERAC1	ENSG00000122335	0.0980192	-0.593665
NUDT4	ENSG00000173598	0.0981028	0.406579
C1orf43	ENSG00000143612	0.0983181	0.219511
TLDC1	ENSG00000140950	0.09853	-0.458819
TRAK1	ENSG00000182606	0.0985774	0.398185
YWHAZ	ENSG00000164924	0.0986224	-0.222012
MKRN1	ENSG00000133606	0.0986498	-0.379934
XPC	ENSG00000154767	0.0987402	-0.465527
EIF5	ENSG00000100664	0.0990834	0.23009
NDFIP2	ENSG00000102471	0.0990834	-0.303091
SLC38A10	ENSG00000157637	0.0990834	-0.38758
UBR1	ENSG00000159459	0.0990834	-0.374753
PDXK	ENSG00000160209	0.0990834	-0.223284
RNF213	ENSG00000173821	0.0990834	-0.32001
SUZ12	ENSG00000178691	0.0990834	0.310778
CCNL2	ENSG00000221978	0.0990834	0.264795
HIN1L	ENSG00000118976	0.099361	0.512083
CFL2	ENSG00000165410	0.099361	-0.32844
MFAP2	ENSG00000117122	0.0994577	-0.297536
TAGLN2	ENSG00000158710	0.0994577	-0.20899
RNPS1	ENSG00000205937	0.0997194	0.262175

## Sheet: Exon Usage
Exon usage changes after hnRNP A1 knockdown FDR<0.1
			hg19-position
Gene ID	Gene	Chr	Exon start	Exon stop	pvalue	padj	psi.control	psi.knockdown	control.sd	knockdown.sd	psi.diff	log2FC
ENSG00000137807	KIF23	chr15	69733107	69733418	2.38869e-14	2.45676e-10	0.188807	0.630972	0.0187145	0.0996854	0.442165	168889177857088
ENSG00000001497	LAS1L	chrX	64744444	64744494	5.87909e-10	4.0311e-06	0.165557	0.730413	0.057796	0.0267459	0.564856	207638937095528
ENSG00000067225	PKM	chr15	72495363	72495529	2.49072e-08	0.000128085	0.0353764	0.0744819	0.00741115	0.0051134	0.0391055	0.8967
ENSG00000182628	SKA2	chr17	57196680	57196856	1.11169e-05	0.0457348	0.333293	0.630803	0.0674203	0.0396548	0.297509	0.900439
ENSG00000182718	ANXA2	chr15	60689457	60689537	0.0124435	3.6566	0.134693	0.209416	0.0084053	0.0188172	0.0747236	0.600679
ENSG00000138326	RPS24	chr10	79799962	79799983	0.0422086	108.529	0.122681	0.237571	0.0358735	0.0677975	0.114889	0.899874
ENSG00000198363	ASPH	chr8	62559309	62559437	0.0608292	139.028	0.824843	0.932373	0.0068986	0.0101894	0.10753	0.174794
ENSG00000140612	SEC11A	chr15	85257962	85258097	0.558354	1148.53	0.0675387	0.182356	0.0083578	0.0410352	0.114817	131079037621571
ENSG00000196262	PPIA	chr7	44838347	44838413	3.80362	7112.76	0.0186291	0.0394827	0.0022375	0.00402773	0.0208536	0.789444
ENSG00000126777	KTN1	chr14	56130673	56130759	47.1151	80763.1	0.50928	0.263728	0.0431882	0.0536149	-0.245552	-0.92377
ENSG00000104529	EEF1D	chr8	144671161	144672251	1374.46	1.88484e+06	0.0384633	0.023788	0.0107105	0.00748862	-0.0146753	-0.520382
ENSG00000124831	LRRFIP1	chr2	238667372	238667464	469145	5.07911e+08	0	0.19763	0	0.0876086	0.19763	437594002587774
ENSG00000125868	DSTN	chr20	17572577	17572708	1.15927e+06	1.19231e+09	0.0145661	0.0590007	0.0031339	0.0155254	0.0444346	148994464569573
ENSG00000111906	HDDC2	chr6	125619860	125619962	1.57455e+06	1.54231e+08	0.514552	0.820739	0.0532736	0.053986	0.306188	0.663311
ENSG00000164506	STXBP5	chr6	147660315	147660374	2.21807e+06	2.07389e+09	0.13423	0.463381	0.0682782	0.106139	0.329151	171463173830082
ENSG00000010244	ZNF207	chr17	30693684	30693776	2.70791e+06	2.32091e+09	0.125789	0.246612	0.0193822	0.0395048	0.120823	0.918221
ENSG00000198431	TXNRD1	chr12	104684771	104684882	4.01727e+06	3.27891e+09	0.0203338	0.0510472	0.00313879	0.00387264	0.0307134	100899841605179
ENSG00000117448	AKR1A1	chr1	46018108	46018235	4.14447e+06	3.27891e+09	0.288828	0.570899	0.0569041	0.119307	0.282071	0.958971
ENSG00000153922	CHD1	chr5	98204718	98204981	6.5052e+06	4.779e+09	0.140968	0.373517	0.00648579	0.0734969	0.232548	134504181368825
ENSG00000109586	GALNT7	chr4	174218946	174219128	721789	5.11972e+09	0.10371	0.230897	0.00548064	0.0243146	0.127187	108305717737319
ENSG00000114416	FXR1	chr3	180693101	180693192	1.11663e+07	7.40936e+09	0.29738	0.638781	0.0274282	0.0914137	0.341401	107770662523553
ENSG00000197451	HNRNPAB	chr5	177637133	177637273	1.51155e+07	9.71644e+09	0.677744	0.849101	0.0417756	0.0126702	0.171357	0.320956
ENSG00000141140	NA	chr17	34868501	34868622	2.22763e+07	0.000138855	0.0449339	0.267317	0.0142124	0.100035	0.222384	233576885020351
ENSG00000077809	NA	chr7	74158478	74158589	2.39815e+07	0.000145088	0.0961741	0.619693	0.0585298	0.150051	0.523519	256821728212958
ENSG00000143398	PIP5K1A	chr1	151196847	151196882	2.84902e+07	0.000167441	0.0226724	0.218331	0.00604766	0.103608	0.195658	280498159559937
ENSG00000067225	PKM	chr15	72494795	72494961	3.00576e+06	0.000171746	0.965193	0.909373	0.00698341	0.00939551	-0.0558194	-0.0850365
ENSG00000135698	MPHOSPH6	chr16	82198257	82198346	7.98499e+06	0.000421157	0.00505747	0.230508	0.0087598	0.173475	0.225451	399753619298757
ENSG00000111196	MAGOHB	chr12	10765414	10765577	1.1282e+08	0.000566028	0.0395255	0.153664	0.0208505	0.051613	0.114138	172448939771371
ENSG00000138778	CENPE	chr4	104060946	104061236	1.39703e+08	0.000668298	0.050347	0.316171	0.043673	0.120174	0.265824	243427439033571
ENSG00000110888	CAPRIN2	chr12	30886563	30886645	1.46881e+08	0.000686668	0.273747	0.767538	0.0409655	0.127781	0.493791	145430619655414
ENSG00000140416	TPM1	chr15	63353912	63353987	1.5072e+08	0.000688958	0.0504557	0.101995	0.00988211	0.02558	0.0515391	0.889482
ENSG00000126070	AGO3	chr1	36448222	36448313	1.59394e+08	0.000712766	0.0410438	0.474013	0.0376088	0.0358223	0.43297	324524045357823
ENSG00000151292	CSNK1G3	chr5	122941033	122941056	1.71323e+08	0.00074981	0.124703	0.443131	0.0333714	0.0717314	0.318428	175014906774372
ENSG00000104231	ZFAND1	chr8	82629484	82629523	1.84266e+08	0.000789657	0.436273	0.736503	0.115101	0.091551	0.30023	0.742221
ENSG00000101558	VAPA	chr18	9944921	9945055	2.64423e+08	0.00108784	0.0281437	0.0722277	0.00463499	0.0211032	0.0440841	110818193719064
ENSG00000124831	LRRFIP1	chr2	238666099	238666191	3.01987e+07	0.00121801	0.0151249	0.169446	0.0132027	0.12669	0.154321	283635628598829
ENSG00000112983	BRD8	chr5	137493331	137493583	3.89846e+08	0.00151305	0.0325867	0.260417	0.01596	0.0936208	0.227831	266671490586017
ENSG00000092199	HNRNPC	chr14	21731826	21731988	4.46433e+08	0.00163984	0.0299121	0.0544439	0.0102222	0.0146573	0.0245318	0.691218
ENSG00000135317	SNX14	chr6	86248556	86248582	5.20663e+07	0.00180871	0.149119	0.45873	0.0674661	0.0838723	0.309611	155865207538958
ENSG00000108448	TRIM16L	chr17	18627083	18627144	5.25118e+08	0.00180871	0.0511961	0.111524	0.00852436	0.015159	0.060328	0.98973
ENSG00000138592	USP8	chr15	50776472	50776558	5.27576e+08	0.00180871	0.52762	0.874935	0.0380879	0.0370583	0.347316	0.718986
ENSG00000046651	OFD1	chrX	13769368	13769487	6.02811e+08	0.00196823	0.546941	1	0.0898924	0	0.453059	0.858759
ENSG00000028310	BRD9	chr5	868722	868919	6.25596e+08	0.00199364	0.0326347	0.1284	0.0144275	0.0252026	0.0957657	169874778636021
ENSG00000168958	MFF	chr2	228193394	228193505	6.29978e+08	0.00199364	0.671109	0.911547	0.0537574	0.0134069	0.240439	0.436173
ENSG00000152601	MBNL1	chr3	152164493	152164546	6.6637e+08	0.00207685	0.45167	0.238884	0.0679366	0.0314871	-0.212785	-0.891385
ENSG00000123562	MORF4L2	chrX	102939609	102939657	6.97304e+08	0.00207878	0.220584	0.303623	0.0294101	0.0389338	0.0830397	0.443743
ENSG00000126453	BCL2L12	chr19	50173694	50173745	1.11345e+09	0.00313749	0.0597826	1	0.103547	0	0.940217	38553439516865
ENSG00000136560	TANK	chr2	162017796	162017923	1.20568e+09	0.00335146	0.128098	0.432202	0.0463578	0.206616	0.304105	167901834278451
ENSG00000132356	PRKAA1	chr5	40775030	40775074	1.38613e+09	0.00370295	0.0563915	0.180635	0.0224195	0.0286459	0.124243	152174046605459
ENSG00000138434	SSFA2	chr2	182758338	182758472	1.40825e+09	0.0037138	0.0803775	0.157993	0.00465612	0.0385272	0.0776155	0.894366
ENSG00000126777	KTN1	chr14	56118005	56118093	1.97357e+09	0.00507455	0.00150637	0.0637121	0.00260911	0.0118678	0.0622057	267946814735882
ENSG00000077232	DNAJC10	chr2	183604272	183604436	2.01714e+09	0.00512254	0.0147415	0.0915429	0.00705569	0.02076	0.0768014	203708576513213
ENSG00000152556	PFKM	chr12	48529074	48529166	2.40748e+09	0.00603925	0.834587	0.587433	0.0334172	0.0960575	-0.247154	-0.499468
ENSG00000087460	GNAS	chr20	57473996	57474040	2.46264e+09	0.00608965	0.590136	0.697414	0.0360212	0.0451283	0.107279	0.237267
ENSG00000140157	NIPA2	chr15	23027801	23027922	2.48678e+09	0.00608965	0.243968	0.433866	0.0471888	0.0838338	0.189898	0.805476
ENSG00000003436	TFPI	chr2	188394091	188394212	2.69051e+09	0.00643532	0.100839	0.178818	0.022761	0.0185908	0.0779789	0.768528
ENSG00000253352	TUG1	chr22	31368034	31368158	2.86022e+09	0.00676261	0.167907	0.432799	0.0232506	0.0832836	0.264892	131552651537526
ENSG00000181924	COA4	chr11	73587524	73587620	3.84362e+09	0.00878481	0.0517848	0.110062	0.0135238	0.00881997	0.0582773	0.958456
ENSG00000185480	PARPBP	chr12	102576327	102576405	4.23121e+09	0.00956439	0.819135	0.483805	0.0448632	0.178484	-0.33533	-0.747665
ENSG00000073921	PICALM	chr11	85701293	85701421	4.52078e+09	0.0101079	0.483291	0.320717	0.00902106	0.0226337	-0.162574	-0.576842
ENSG00000115310	RTN4	chr2	55252222	55254363	4.89824e+09	0.0105511	0.0364742	0.0697584	0.00360036	0.0183428	0.0332841	0.779205
ENSG00000157869	RAB28	chr4	13371495	13371589	4.92418e+09	0.0105511	0.138924	0.657682	0.0232376	0.227153	0.518758	216458300557099
ENSG00000123562	MORF4L2	chrX	102933427	102933528	5.04749e+09	0.0106013	0.95687	0.867717	0.0176552	0.0286433	-0.0891533	-0.139566
ENSG00000152952	PLOD2	chr3	145795649	145795711	5.05071e+09	0.0106013	0.698972	0.56674	0.0435336	0.0195158	-0.132232	-0.297808
ENSG00000135535	CD164	chr6	109691614	109691670	5.67091e+08	0.0117829	0.803191	0.938543	0.0273679	0.0225455	0.135352	0.222118
ENSG00000088448	ANKRD10	chr13	111546456	111546549	6.114e+09	0.0125765	0.10244	0.39619	0.0786153	0.0362199	0.293749	185299412848532
ENSG00000131051	RBM39	chr20	34328447	34328519	7.14405e+09	0.0144072	0.168781	0.277857	0.0330365	0.02785	0.109076	0.68716
ENSG00000104723	TUSC3	chr8	15615300	15615364	7.47613e+09	0.0147869	0.0916091	0.207343	0.0236717	0.0304176	0.115733	109694113593644
ENSG00000115414	FN1	chr2	216257654	216257926	7.87479e+08	0.0154271	0.375073	0.174454	0.0840872	0.066547	-0.200619	-106186977773083
ENSG00000083168	KAT6A	chr8	41907138	41907225	8.29743e+09	0.0159512	0.306387	0.770022	0.042932	0.203424	0.463634	13018221036992
ENSG00000182718	ANXA2	chr15	60688572	60688626	9.47864e+09	0.0178877	0.0228089	0.0425667	0.00133322	0.00980446	0.0197578	0.680061
ENSG00000140416	TPM1	chr15	63353397	63353472	0.000120721	0.0217827	0.929834	0.858175	0.0203543	0.0228517	-0.0716593	-0.114421
ENSG00000197563	PIGN	chr18	59830764	59830889	0.00012406	0.0221297	0.309362	0.709741	0.114204	0.133688	0.400379	117228366023399
ENSG00000024526	DEPDC1	chr1	68948324	68948580	0.000127334	0.0223869	0.278436	0.455971	0.0119763	0.0467244	0.177535	0.691989
ENSG00000165322	ARHGAP12	chr10	32142994	32143134	0.000151788	0.0261587	0.373152	0.810668	0.0713355	0.193853	0.437516	109888061821848
ENSG00000145868	FBXO38	chr5	147806776	147807285	0.000152603	0.0261587	0.545639	0.942667	0.116921	0.0517524	0.397028	0.777823
ENSG00000153560	UBP1	chr3	33438237	33438370	0.000171587	0.0280403	0.025913	0.184404	0.0229226	0.0855191	0.158491	243647801813965
ENSG00000131051	RBM39	chr20	34327315	34327469	0.000179573	0.0287386	0.0316007	0.0773448	0.00668164	0.0194037	0.0457442	107011637845987
ENSG00000163875	MEAF6	chr1	37962148	37962205	0.000180228	0.0287386	0.0862805	0.239834	0.0346814	0.0670745	0.153554	137565735132468
ENSG00000147140	NONO	chrX	70504834	70504947	0.000186708	0.0293175	0.0416589	0.080266	0.00375052	0.0103197	0.038607	0.805164
ENSG00000156467	UQCRB	chr8	97243760	97243849	0.000192028	0.0297539	0.0177616	0.0409314	0.00506745	0.0110204	0.0231698	0.875465
ENSG00000005156	LIG3	chr17	33330014	33330192	0.00019238	0.0297539	0	0.168488	0	0.101576	0.168488	415775115106079
ENSG00000112851	ERBB2IP	chr5	65367997	65368119	0.000212352	0.0323562	0.0261527	0.141965	0.0143269	0.0410238	0.115812	207156299024686
ENSG00000151914	DST	chr6	56482784	56485513	0.00022655	0.0337692	0.0682844	0.117274	0.0100985	0.0228273	0.0489898	0.701143
ENSG00000074603	DPP8	chr15	65807994	65808129	0.000232787	0.0344492	0.186368	0.574994	0.0571448	0.187148	0.388627	157486574909119
ENSG00000115760	BIRC6	chr2	32660564	32660653	0.000260454	0.0372052	0.586685	1	0.18536	0	0.413315	0.759314
ENSG00000111731	C2CD5	chr12	22612426	22612476	0.000262373	0.0372207	0.110957	0.645439	0.0970905	0.132457	0.534483	243797110043513
ENSG00000136699	SMPD4	chr2	130918759	130918845	0.000295836	0.040514	0.562401	0.22237	0.165753	0.0210952	-0.34003	-130059913477083
ENSG00000140859	KIFC3	chr16	57793037	57793065	0.000297405	0.040514	0.777057	0.943054	0.0844286	0.0274235	0.165997	0.27609
ENSG00000164506	STXBP5	chr6	147660473	147660520	0.000310239	0.0419842	0.049156	0.215561	0.028689	0.10538	0.166405	19309197223741
ENSG00000064042	LIMCH1	chr4	41640949	41640984	0.000316339	0.04253	0.767281	0.889943	0.0449091	0.0491606	0.122662	0.211397
ENSG00000128699	ORMDL1	chr2	190647740	190647849	0.000323876	0.0432605	0.430619	0.217511	0.0610542	0.0729255	-0.213107	-0.953592
ENSG00000073921	PICALM	chr11	85734459	85734584	0.000338383	0.0449066	0.0210658	0.0826354	0.00781015	0.0240609	0.0615696	157623668732372
ENSG00000198604	BAZ1A	chr14	35255332	35255427	0.000382696	0.0492003	0.742982	0.399523	0.102212	0.0100978	-0.34346	-0.878672
ENSG00000133030	MPRIP	chr17	17083921	17083983	0.000385975	0.0493138	0.716971	0.53841	0.053132	0.0547827	-0.17856	-0.406641
ENSG00000113712	CSNK1A1	chr5	148897357	148897440	0.000406362	0.0511347	0.11483	0.193943	0.0160984	0.026716	0.0791135	0.708206
ENSG00000113648	H2AFY	chr5	134686517	134686603	0.000446125	0.0549508	0.0649129	0.116361	0.0110266	0.00318668	0.051448	0.754264
ENSG00000134283	PPHLN1	chr12	42745687	42745851	0.00045092	0.0552108	0.379337	0.563476	0.121586	0.0846773	0.18414	0.558716
ENSG00000037757	MRI1	chr19	13879173	13879261	0.000465363	0.0566421	0.198242	0.517308	0.0198077	0.147838	0.319066	134038283385951
ENSG00000113558	SKP1	chr5	133510153	133510205	0.00048207	0.0583305	0.0460886	0.0864608	0.0124511	0.00579556	0.0403721	0.782234
ENSG00000145730	PAM	chr5	102309820	102310140	0.000489417	0.058856	0.665844	0.869117	0.0103546	0.0693082	0.203273	0.379365
ENSG00000198556	ZNF789	chr7	99075897	99075979	0.000499316	0.0593695	0.111178	0.692699	0.107166	0.0890215	0.581521	253578411289963
ENSG00000100697	DICER1	chr14	95600698	95600840	0.000506315	0.0598558	0.0990794	0.378786	0.0387828	0.146849	0.279707	183359796415776
ENSG00000159658	EFCAB14	chr1	47154025	47154216	0.000534937	0.062878	0.766381	0.987429	0.026385	0.0217741	0.221048	0.361449
ENSG00000048707	VPS13D	chr1	12398288	12398362	0.000539518	0.0630561	0.0561885	0.36195	0.0518432	0.149167	0.305762	249045624821409
ENSG00000107164	FUBP3	chr9	133456046	133456900	0.000554628	0.0644559	0.0529925	0.109052	0.0214825	0.0315368	0.0560591	0.918335
ENSG00000169715	MT1E	chr16	56660378	56660443	0.000562123	0.06496	0.937744	0.982036	0.0109405	0.00878674	0.0442926	0.0658959
ENSG00000141027	NCOR1	chr17	15990486	15990659	0.000568728	0.0652212	0.506444	0.833528	0.151152	0.037219	0.327085	0.707825
ENSG00000071054	MAP4K4	chr2	102477287	102477448	0.00058051	0.0659021	0.161911	0.396575	0.0345769	0.112288	0.234664	124185786197742
ENSG00000121931	LRIF1	chr1	111495154	111495437	0.000591919	0.0665343	0.311327	0.635354	0.0282284	0.175662	0.324027	100604996405703
ENSG00000124831	LRRFIP1	chr2	238629415	238629465	0.000613327	0.0685659	0.194702	0.47792	0.040504	0.0319385	0.283218	125312038216957
ENSG00000148019	CEP78	chr9	80880775	80880822	0.000617326	0.0686399	0.409694	0.795591	0.0781765	0.0592785	0.385897	0.940709
ENSG00000107938	EDRF1	chr10	127420434	127420494	0.000668654	0.0727736	0.0157218	0.22298	0.0272309	0.0815502	0.207258	317914562135994
ENSG00000145725	PPIP5K2	chr5	102518935	102519108	0.000681729	0.0738062	0.350095	0.136373	0.0952672	0.0421367	-0.213722	-129872882066335
ENSG00000185800	DMWD	chr19	46287899	46287973	0.000727456	0.0771329	0.304155	0.858843	0.143203	0.131461	0.554688	146761920551167
ENSG00000067221	STOML1	chr15	74281449	74281598	0.00083349	0.0861552	0.274808	1	0.0870075	0	0.725192	182629205254809
ENSG00000143742	SRP9	chr1	225974564	225974687	0.000845335	0.0864827	0.148892	0.208462	0.00425329	0.0361128	0.0595697	0.459334
ENSG00000124275	MTRR	chr5	7890374	7890525	0.000851652	0.0864827	0.0203139	0.0672591	0.00263008	0.0141963	0.0469452	134972468549138
ENSG00000125991	ERGIC3	chr20	34131410	34131553	0.00085768	0.0864827	0.018434	0.0683987	0.0104673	0.0182725	0.0499646	146320994566531
ENSG00000227036	LINC00511	chr17	70427269	70427365	0.000878281	0.088128	0.750603	0.13511	0.217256	0.012721	-0.615493	-238999874581235
ENSG00000115919	KYNU	chr2	143746414	143746473	0.000897077	0.089577	0.0232003	0.073759	0.00831586	0.0325262	0.0505587	133504830229633
ENSG00000165046	LETM2	chr8	38264464	38264556	0.000921906	0.0913945	0.191177	0.953623	0.216886	0.080327	0.762446	226000053624395
ENSG00000150093	ITGB1	chr10	33222410	33222511	0.000924165	0.0913945	0.0134431	0.034663	0.004351	0.0164565	0.0212199	0.929917
ENSG00000083093	PALB2	chr16	23649780	23649913	0.000956917	0.0937323	0.146433	0.431576	0.133873	0.167918	0.285143	149711963628702
ENSG00000089597	GANAB	chr11	62401782	62401847	0.000964232	0.0940012	0.160342	0.10228	0.0113327	0.0191314	-0.0580614	-0.601327
ENSG00000167110	GOLGA2	chr9	131029473	131029553	0.000997957	0.0963754	0.201478	0.392314	0.0483609	0.102423	0.190835	0.927811
ENSG00000120697	ALG5	chr13	37541809	37541944	0.00101299	0.0970508	0.0209909	0.126133	0.00733115	0.0682334	0.105142	213509906103659
ENSG00000077238	IL4R	chr16	27352391	27352634	0.00104163	0.0987392	0.0136688	0.219313	0.0236751	0.193505	0.205644	327625545651395

## Sheet: Disease-ass gene w. hnRNP A1 bp
Disease-associated genes with hnRNP A1 binding peak in cassette exons +/- 50 bp intron
Gene	Orphanet	Pathogenic LoF (ClinVar)	Developmental Disorders (DDG2P)
ACAD9	[99901] Acyl-CoA dehydrogenase 9 deficiency	OMIM:611126(Acyl-CoA dehydrogenase family, member 9, deficiency of); MedGen:CN221809(not provided); MedGen:C1970173; Orphanet:99901	[611126] acyl-CoA dehydrogenase family member type 9 deficiency
ACTB	[2995] Baraitser-Winter syndrome;[79107] Developmental malformations - deafness - dystonia	OMIM:608578(Baraitser-Winter syndrome 1); OMIM:607371(Juvenile-onset dystonia); Orphanet:79107; OMIM:243310; MedGen:CN221809(not provided); MedGen:C1846331; MedGen:C1855722	[243310] Baraitser-Winter syndrome
ADAM10	[178307] Reticulate acropigmentation of Kitamura	MedGen:C0406811; OMIM:615537(Reticulate acropigmentation of Kitamura); Orphanet:178307
ALG11	[280071] ALG11-CDG	MedGen:C3150913; Orphanet:280071; OMIM:613661(Congenital disorder of glycosylation type 1P)	[319490] ALG11-CDG (CDG-Ip)
ASPM	[2512] Autosomal recessive primary microcephaly	MedGen:CN221809(not provided); OMIM:608716(Primary autosomal recessive microcephaly 5); MedGen:C1837501	[608716] Primary Autosomal Recessive Microcephaly
ATP2A2	[79151] Acrokeratosis verruciformis of Hopf;[218] DARIER DISEASE	MedGen:C1852297(Darier disease, segmental); Orphanet:79151; OMIM:124200(Keratosis follicularis); MedGen:C0265971; OMIM:101900(Acrokeratosis verruciformis of Hopf); Orphanet:218; MedGen:C0022595; MedGen:C1852296(Darier disease, acral hemorrhagic type)
BCS1L	[123] Bjornstad syndrome;[53693] GRACILE SYNDROME;[1460] Isolated CoQ-cytochrome C reductase deficiency;[254902] Renal tubulopathy - encephalopathy - liver failure	MedGen:C0266006; OMIM:603358(GRACILE syndrome); OMIM:124000(Mitochondrial complex III deficiency); Orphanet:53693; MedGen:C4016851(BJORNSTAD SYNDROME WITH MILD MITOCHONDRIAL COMPLEX III DEFICIENCY); MedGen:C1852372; MedGen:CN221809(not provided); MedGen:C1864002; MedGen:C1850598(Leigh syndrome due to mitochondrial complex III deficiency); Orphanet:123; OMIM:262000(Pili torti-deafness syndrome)	[603358] GRACILE SYNDROME
BRCA1	[1333] Familial pancreatic carcinoma;[1331] Familial prostate cancer;[145] Hereditary breast and ovarian cancer syndrome;[227535] Hereditary breast cancer;[213524] Hereditary site-specific ovarian cancer syndrome;[168829] Primary peritoneal carcinoma	MedGen:C0027672(Hereditary cancer-predisposing syndrome); Orphanet:145(Hereditary breast and ovarian cancer syndrome); OMIM:604370(Breast-ovarian cancer, familial 1); MedGen:C2676676; MedGen:CN221560(Breast and colorectal cancer); MedGen:CN234657(Hereditary Breast and Ovarian Cancer); OMIM:614320(Pancreatic cancer 4); MedGen:CN169374(not specified); MedGen:C3469521; OMIM:114480(Familial cancer of…	Intellectual disability
CALM2	[3286] Catecholaminergic polymorphic ventricular tachycardia ?;[101016] Romano-Ward syndrome	MedGen:CN228133; OMIM:604772(Ventricular tachycardia, catecholaminergic polymorphic, 1); OMIM:614916(Ventricular tachycardia, catecholaminergic polymorphic, 4); OMIM:616247(Long QT syndrome 14); MedGen:C3554047; MedGen:CN033270
CAST		MedGen:CN229493; OMIM:616295(Peeling skin with leukonychia, acral punctate keratoses, cheilitis, and knuckle pads)
CLHC1		MedGen:C0231712; MedGen:CN228301(Marked Hypotonia); Human Phenotype Ontology:HP:0002515(Waddling gait)
COL12A1	[610] BETHLEM MYOPATHY;[75840] Congenital muscular dystrophy Ullrich type	OMIM:616471(Bethlem myopathy 2); MedGen:CN231483
CTNNA1	[26106] Hereditary diffuse gastric cancer	MedGen:C0027672(Hereditary cancer-predisposing syndrome)
D2HGDH	[79315] D-2-hydroxyglutaric aciduria	OMIM:600721(D-2-hydroxyglutaric aciduria 1); MedGen:C3152055; MedGen:CN233040(D-2-hydroxyglutaric aciduria)
DDX3X	[99861] Precursor T-cell acute lymphoblastic leukemia	MedGen:CN232401; OMIM:300958(Mental retardation, X-linked 102); MedGen:CN221809(not provided)	Intellectual diability
DNM1	[1934] Early infantile epileptic encephalopathy;[2382] Lennox-Gastaut syndrome	OMIM:616346(Epileptic encephalopathy, early infantile, 31); MedGen:CN230178	Early infantile epileptic encephalopathy 5
DYNC2H1	[474] Jeune syndrome;[93269] Short rib-polydactyly syndrome Majewski type;[93271] Short rib-polydactyly syndrome Verma-Naumoff type	MedGen:C0265275; MedGen:CN221809(not provided); MedGen:C2751311; Orphanet:474(Jeune thoracic dystrophy); OMIM:613091(Short-rib thoracic dysplasia 3 with or without polydactyly)	[613091] asphyxiating thoracic dystrophy type 3 (ATD3);[263510] short rib-polydactyly syndrome type 3 (SRPS3)
DYX1C1-CCPG1		OMIM:615482(Primary ciliary dyskinesia 25); MedGen:C3809641
EIF2B5	[157713] Congenital or early infantile CACH syndrome;[99854] Cree leukoencephalopathy;[157719] Juvenile or adult CACH syndrome;[157716] Late infantile CACH syndrome;[99853] OVARIOLEUKODYSTROPHY	OMIM:603896(Leukoencephalopathy with vanishing white matter); MedGen:C1847967(Ovarioleukodystrophy); MedGen:C1858991
FZD6	[280654] Autosomal recessive nail dysplasia	OMIM:614157(Nail disorder, nonsyndromic congenital, 10); OMIM:236750(Non-immune hydrops fetalis); MedGen:C3279974; Orphanet:363999; Orphanet:280654; MedGen:C0455988; MedGen:C0027339(Nail disease); MedGen:CN221809(not provided)	[614157] nail disorder non-syndromic congenital type 10 (NDNC10)
HELLS	[2268] ICF syndrome
HINT1	[324442] Autosomal recessive axonal neuropathy with neuromyotonia	MedGen:CN074193; OMIM:137200(Gamstorp-Wohlfart syndrome)	[137200] Neuromyotonia and axonal neuropathy autosomal recessive
HNRNPA1	[803] Amyotrophic lateral sclerosis;[52430] Inclusion body myopathy with Paget disease of bone and frontotemporal dementia	MedGen:C3715156; OMIM:615426(Amyotrophic lateral sclerosis 20); OMIM:615424(Inclusion body myopathy with early-onset paget disease with or without frontotemporal dementia 3); MedGen:C3809469
IFT80	[474] Jeune syndrome;[93271] Short rib-polydactyly syndrome Verma-Naumoff type	MedGen:C1970005; OMIM:611263(Asphyxiating thoracic dystrophy 2)	[611263] ASPHYXIATING THORACIC DYSTROPHY 2
KIF23	[98870] Congenital dyserythropoietic anemia type III
LDHA	[284426] Glycogen storage disease due to lactate dehydrogenase M-subunit deficiency
MATR3	[803] Amyotrophic lateral sclerosis;[600] Distal myopathy with vocal cord weakness	MedGen:C1853723; OMIM:606070(Myopathy, distal, 2)
MEG3	[254534] Maternal 14q32.2 hypermethylation syndrome;[254528] Maternal 14q32.2 microdeletion syndrome;[96184] Maternal uniparental disomy of chromosome 14;[254531] Paternal 14q32.2 hypomethylation syndrome;[254525] Paternal 14q32.2 microdeletion syndrome;[96334] Paternal uniparental disomy of chromosome 14
MET	[90636] Autosomal recessive nonsyndromic sensorineural deafness type DFNB;[47044] Hereditary papillary renal cell carcinoma	MedGen:C0027672(Hereditary cancer-predisposing syndrome); OMIM:605074(Renal cell carcinoma, papillary, 1); MedGen:CN234587; MedGen:CN043650(Nonsyndromic Hearing Loss and Deafness, Autosomal Recessive); MedGen:C0007134; Orphanet:217071; MedGen:CN221809(not provided); OMIM:616705(Deafness, autosomal recessive 97)
NBEAL2	[721] GRAY PLATELET SYNDROME	OMIM:139090(Gray platelet syndrome); Orphanet:721; MedGen:C0272302
NONO	[319308] Translocation renal cell carcinoma	OMIM:300967(MENTAL RETARDATION, X-LINKED, SYNDROMIC 34); MedGen:CN235309
NSD1	[228415] 5q35 microduplication syndrome;[238613] Beckwith-Wiedemann syndrome due to NSD1 mutation;[1627] Deletion 5q35;[821] SOTOS SYNDROME;[3447] Weaver syndrome	Orphanet:116; OMIM:130650(Beckwith-Wiedemann syndrome); MedGen:C0004903; MedGen:CN221809(not provided); MedGen:CN035106; OMIM:117550(Sotos syndrome 1)	[130650] Beckwith-Wiedemann syndrome (BWS);[117550] Sotos syndrome (SOTOSS);[277590] Weaver syndrome (WES)
NUMA1	[520] ACUTE PROMYELOCYTIC LEUKEMIA
PLAGL1	[96191] Paternal uniparental disomy of chromosome 6;[99886] Transient neonatal diabetes mellitus
PPOX	[79473] PORPHYRIA VARIEGATA	MedGen:C0162532; Orphanet:79473; OMIM:176200(Variegate porphyria); MedGen:C0342860(Variegate porphyria, homozygous)
PTEN	[109] BANNAYAN-RILEY-RUVALCABA SYNDROME;[201] COWDEN SYNDROME;[145] Hereditary breast and ovarian cancer syndrome;[79076] Juvenile polyposis of infancy;[65285] LHERMITTE-DUCLOS DISEASE;[210548] MACROCEPHALY/AUTISM SYNDROME;[744] Proteus syndrome;[2969] Proteus-like syndrome;[137608] Segmental outgrowth - lipomatosis - arteriovenous malformation - epidermal nevus;[67037] Squamous cell carcinoma of…	Orphanet:2495(Meningioma); OMIM:605309(Macrocephaly/autism syndrome); MedGen:C1959582; Orphanet:2969(Proteus-like syndrome); MedGen:C2749240(Vater association with macrocephaly and ventriculomegaly); OMIM:613028(Glioma susceptibility 2); MedGen:C0391826(Lhermitte-Duclos disease); MedGen:C1334655(Mediastinal germ cell tumor); MedGen:C2751642; MedGen:CN221809(not provided); OMIM:158350(Cowden syndr…	[153480] Bannayan-Zonana syndrome (BZS);[158350] Cowden disease (CD);[158350] Lhermitte-Duclos disease (LDD);[605309] macrocephaly/autism syndrome (MCEPHAS);[176920] Proteus syndrome;[276950] VACTERL association with hydrocephalus (VACTERL-H)
SLMAP	[130] BRUGADA SYNDROME
SPEG	[169186] Autosomal recessive centronuclear myopathy	OMIM:615959(Myopathy, centronuclear, 5); MedGen:CN218417	[615959] Centronuclear myopathy with dilated cardiomyopathy
TFB1M	[90641] Mitochondrial non-syndromic sensorineural deafness
TSC1	[269008] Isolated focal cortical dysplasia type IIb;[538] LYMPHANGIOLEIOMYOMATOSIS;[805] Tuberous sclerosis	MedGen:C0751674; MedGen:C0005684; MedGen:C0027672(Hereditary cancer-predisposing syndrome); MedGen:C1854465; MedGen:C0041341; OMIM:191100(Tuberous sclerosis 1); Orphanet:805(Tuberous sclerosis syndrome); Orphanet:538; OMIM:606690(Lymphangiomyomatosis); MedGen:CN169374(not specified); MedGen:CN221809(not provided); OMIM:109800(Malignant tumor of urinary bladder); MedGen:C1846389(Focal cortical dys…	[191100] tuberous sclerosis type 1 (TSC1)
VPS45	[369852] Recurrent infections-myelofibrosis-nephromegaly syndrome
WAC		OMIM:616708(Desanto-shinawi syndrome); MedGen:CN234870
YWHAE	[217385] 17p13.3 microduplication syndrome;[261257] Distal 17p13.3 microdeletion syndrome;[213711] Endometrial stromal sarcoma;[531] Miller-Dieker syndrome
ZNF644		MedGen:C3279997; OMIM:614167(Myopia 21, autosomal dominant)

## Sheet: Common regulated cassette exons
hnRNP A1 regulated cassette exons identified in HeLa and HEK293T cells (Huelga et al.)
Gene (exon length)	Chr	Strand	Exon Length	Exon Start	Exon End	Bruun Log2FC	Huelga Log2FC
KIF23_312	chr15	+	312	69733106	69733418	1.68889	2.614
LAS1L_51	chrX	-	51	64744443	64744494	2.07639	2.379
CAPRIN2_83	chr12	-	83	30886562	30886645	1.45431	1.513
FBXO38_510	chr5	+	510	147806775	147807285	0.777823	1.409
ASPH_129	chr8	-	129	62559308	62559437	0.174794	1.407
BAZ1A_96	chr14	-	96	35255331	35255427	-0.878672	-1.39
GOLGA2_81	chr9	-	81	131029472	131029553	0.927811	1.231
MPRIP_63	chr17	+	63	17083920	17083983	-0.406641	-0.975
CEP78_48	chr9	+	48	80880774	80880822	0.940709	0.834
NONO_114	chrX	+	114	70504833	70504947	0.805164	0.715
ARHGAP12_141	chr10	-	141	32142993	32143134	1.09888	0.712
PPHLN1_165	chr12	+	165	42745686	42745851	0.558716	0.712
DEPDC1_257	chr1	-	257	68948323	68948580	0.691989	0.701
CD164_57	chr6	-	57	109691613	109691670	0.222118	0.615
ZNF789_83	chr7	+	83	99075896	99075979	2.53578	0.609
PLOD2_63	chr3	-	63	145795648	145795711	-0.297808	-0.593
ZFAND1_40	chr8	-	40	82629483	82629523	0.742221	-0.571
RAB28_95	chr4	-	95	13371494	13371589	2.16458	0.561
HDDC2_103	chr6	-	103	125619859	125619962	0.663311	0.527
